# Supplementary material for: The Effects of Rhizophagus irregularis Inoculation on Transcriptome of Medicago lupulina Leaves at Early Vegetative and Flowering Stages of Plant Development
Source: Plants (Basel). 2023 Oct 15;12(20):3580. doi: 10.3390/plants12203580 (PMC10610208; doi:10.3390/plants12203580)
Supplement: Supplementary file 1 [file plants-12-03580-s001.zip › Supplementary Tables.xlsx]

## Sheet: Table S1
Table S1. Main GO groups and functional classes of genes expressed in leaves of efficient M. lupulina MlS-1 line inoculated by R. irregularis.
Grope of regulation	Most represented GO groups for Biological Process (with high gene ratio)	Functional class according to [Lohse et al., 2014]	Specific GO groups	Specific biological process - GO groups according to [Cantalapiedra et al., 2021]
① 2nd leaf | Up & Flowering | Up	GO:0019676	amino acid metabolism	GO:0046942	carboxylic acid transport
	GO:0009312; GO:0009744	carbohydrate metabolism
	GO:0006986; GO:0000082	cell division
	GO:0010275	cellular respiration
	GO:0071258; GO:0009644; GO:0009409	external stimuli response
	GO:1902358	nutrient uptake
	GO:0009768; GO:0009773; GO:0009767; GO:0022900; GO:0019684; GO:0015995	photosynthesis
	GO:0010252; GO:0010315; GO:0080167; GO:0009735	phytohormone action
	GO:0032544; GO:0042274; GO:0006613; GO:0000028; GO:0002181; GO:0000462; GO:0042273; GO:0006412	protein biosynthesis
	GO:0045454; GO:0034599; GO:0098869	redox homeostasis
	GO:0016114	secondary metabolism
	GO:0046942; GO:0019755; GO:0006833; GO:1905039	solute transport
② 2nd leaf |Down & Flowering |Down	GO:0006572	amino acid metabolism	GO:0018106 GO:0010244 GO:1902347 GO:0009699 GO:0042542 GO:0010150 GO:0032270	peptidyl-histidine phosphorylation response to low fluence blue light stimulus by blue low-fluence system response to strigolactone phenylpropanoid biosynthetic process response to hydrogen peroxide leaf senescence positive regulation of cellular protein metabolic process
	GO:0045787	cell division
	GO:0010244; GO:0042542; GO:0052031; GO:0052167; GO:0010039; GO:0009627; GO:0002237; GO:0009414; GO:0042742; GO:0050832; GO:0045087; GO:0009644; GO:0009409; GO:0071229; GO:0010200; GO:0016036	external stimuli response
	GO:0010150; GO:0032270; GO:0030522; GO:0022603; GO:1902584	multi-process regulation
	GO:1902347; GO:0009873; GO:0009862; GO:0009867	phytohormone action
	GO:0000304; GO:0006979	redox homeostasis
	GO:0009699; GO:0046434; GO:0009813; GO:0009698	secondary metabolism
③ 2nd leaf | Up & Flowering | Down	GO:0010200; GO:0045089; GO:0000302; GO:0009644; GO:0050832; GO:0009627; GO:0042742; GO:0009414; GO:0071229; GO:0009409; GO:0045087	external stimuli response	GO:0045089 GO:0000302	positive regulation of innate immune response response to reactive oxygen species
	GO:0009862; GO:0009867; GO:0009873	phytohormone action
	GO:0006979	redox homeostasis
⑤ 2nd leaf | Up	GO:0019676	amino acid metabolism	GO:0015740 GO:0006833 GO:0015840 GO:0051775	C4-dicarboxylate transport water transport urea transport response to redox state
	GO:0015740; GO:0009312; GO:0009744	carbohydrate metabolism
	GO:0006949; GO:0006986; GO:0000082	cell division
	GO:0010275	cellular respiration
	GO:0071258; GO:0009644; GO:0009409	external stimuli response
	GO:1902358	nutrient uptake
	GO:0009768; GO:0009773; GO:0009767; GO:0019684; GO:0015995	photosynthesis
	GO:0080167; GO:0010315; GO:0010252; GO:0009735	phytohormone action
	GO:0032544; GO:0002181; GO:0042273; GO:0042274; GO:0000028; GO:0006412; GO:0006613; GO:0000462	protein biosynthesis
	GO:0000303; GO:0019430; GO:0071450; GO:0071451; GO:0051775; GO:0045454; GO:0098869; GO:0034599	redox homeostasis
	GO:0016114	secondary metabolism
	GO:0015840; GO:0019755; GO:0006833; GO:1905039	solute transport
⑥ Flowering | Up	GO:1901605	amino acid metabolism	GO:0042548 GO:0015979 GO:0045038 GO:0045047 GO:2000022 GO:0065002 GO:0022618 GO:0071466 GO:0098542 GO:0000027 GO:0009617 GO:0032870 GO:0009755 GO:1901605	regulation of photosynthesis, light reaction photosynthesis protein import into chloroplast thylakoid membrane protein targeting to ER regulation of jasmonic acid mediated signaling pathway intracellular protein transmembrane transport ribonucleoprotein complex assembly cellular response to xenobiotic stimulus defense response to other organism ribosomal large subunit assembly response to bacteri…
	GO:0120256	carbohydrate metabolism
	GO:0006986	cell division
	GO:0009645; GO:0071484; GO:0071466; GO:0098542; GO:0009617; GO:0010193; GO:0032870; GO:0009644; GO:0010200; GO:0050832; GO:0009409; GO:0009414	external stimuli response
	GO:0042548; GO:0001763; GO:0010942; GO:0008217	multi-process regulation
	GO:1902358	nutrient uptake
	GO:0015979; GO:0009773; GO:0009768; GO:0009767	photosynthesis
	GO:2000022; GO:0009755; GO:0009873	phytohormone action
	GO:0000470; GO:0022618; GO:0000027; GO:0032544; GO:0000028; GO:0000462; GO:0002181; GO:0006613; GO:0042273; GO:0006412	protein biosynthesis
	GO:0045454; GO:0098869; GO:0034599	redox homeostasis
⑦ 2nd leaf | Down	GO:0006572	amino acid metabolism	GO:1902347 GO:0010337 GO:0009727 GO:0031497 GO:0030307 GO:0032270	response to strigolactone regulation of salicylic acid metabolic process detection of ethylene stimulus chromatin assembly positive regulation of cell growth positive regulation of cellular protein metabolic process
	GO:0007163; GO:0045787	cell division
	GO:0009611; GO:0010200; GO:0009627; GO:0052031; GO:0052167; GO:0002237; GO:0009644; GO:0009414; GO:0042742; GO:0050832; GO:0010039; GO:0045087; GO:0009409; GO:0071229; GO:0016036	external stimuli response
	GO:0007268; GO:0030307; GO:0032270; GO:0043112; GO:0030522	multi-process regulation
	GO:1902347; GO:0009727; GO:0010337; GO:0009862; GO:0009867; GO:0009873	phytohormone action
	GO:0006979	redox homeostasis
	GO:0009813; GO:0046434; GO:0022603; GO:0009698	secondary metabolism
⑧ Flowering | Down	GO:0005982; GO:0005977	carbohydrate metabolism	GO:0009720 GO:0006817 GO:0009809 GO:0009638 GO:0043269 GO:0052544 GO:0009903 GO:0010359 GO:0071281 GO:0044550 GO:0010105 GO:0009750 GO:0009737 GO:2000035 GO:0009620 GO:0005982 GO:0048510 GO:0019216 GO:1901361 GO:0080134 GO:0032269 GO:0051094 GO:0005977	detection of hormone stimulus phosphate ion transport lignin biosynthetic process phototropism regulation of ion transport defense response by callose deposition in cell wall chloroplast avoidance movement regulation of anion channel activity cellular response to iron ion secondary metabolite biosynthetic process negative regulation of ethylene-activated signaling pathway response to fructose res…
	GO:2000035; GO:0000281	cell division
	GO:0030435; GO:0009638; GO:0052544; GO:0009785; GO:0009637; GO:0071281; GO:0009750; GO:0001666; GO:0009620; GO:0080134; GO:0052031; GO:0052167; GO:0009744; GO:0009409; GO:0009414; GO:0042742; GO:0045087; GO:0016036	external stimuli response
	GO:0032107; GO:0043269; GO:0010359; GO:0050767; GO:1901361; GO:0032269; GO:0051094	multi-process regulation
	GO:0006817	nutrient uptake
	GO:0009720; GO:0010105; GO:0009737; GO:0042446; GO:2000069	phytohormone action
	GO:0000304	redox homeostasis
	GO:0044550; GO:0009813	secondary metabolism
Note: Bold font indicates GO groups that are the most represented groups (with a gene ratio >0.5).

## Sheet: Table S2
Table S2. Putative marker genes for the development of efficient AM symbiosis in “M. lupulina + R. irregularis” plant microbial system
Gene number	Mt4 locus tag of M. truncatula ortholog	Vector Name Mt5.0 (r1.7) locus tag of M. truncatula ortholog	Description (putative protein function)	Preferred name	Protein families	Regulation at "2nd leaf" stage	Regulation at "flowering" stage	FPM in leaves of nonAM plants at "2nd leaf" stage	FPM in leaves of AM plants at "2nd leaf" stage	FPM in leaves of nonAM plants at "flowering" stage	FPM in leaves of AM plants at "flowering" stage	GO group	Biological Process [Cantalapiedra et al., 2021]	Functional class [Lohse et al., 2014]	Gene ratio
1	Medtr2g021242	MtrunA17_Chr2g0287181	glutamine synthetase. plastid glutamine synthetase; glutamine synthetase domain protein	GS2	Gln-synt_C,Gln-synt_N	Up	Up	90.8	99.9	115.1	216.3	GO:0019676	ammonia assimilation cycle	Amino acid metabolism	0.25
2	Medtr7g080390	MtrunA17_Chr7g0249561	Acyl carrier protein. Putative Acyl carrier protein (ACP); acyl carrier protein	-	PP-binding	Up	Up	192	206.8	155.3	211	GO:0009312	oligosaccharide biosynthetic process	Carbohydrate metabolism	0.18
3	Medtr3g037750	MtrunA17_Chr3g0092361	Gibberellin regulated protein. Putative gibberellin regulated protein; gibberellin-regulated family protein	-	GASA	Up	Up	122.8	197.5	54.3	123	GO:0009744	response to sucrose	Carbohydrate metabolism	0.15
4	Medtr3g110030	MtrunA17_Chr3g0139681	Belongs to the GroES chaperonin family. Putative groES chaperonin family; GroES chaperonin	-	Cpn10	Up	Up	116.3	157	74.5	171.8	GO:0006986	response to unfolded protein	Cell division	0.33
5	Medtr2g017950	MtrunA17_Chr2g0284451	Fasciclin-like arabinogalactan protein. Putative FAS1 domain-containing protein; fasciclin domain protein	-	Fasciclin	Up	Up	30	45.5	16	45	GO:0009834	plant-type secondary cell wall biogenesis	Cell wall organisation	0.15
6	Medtr1g106005	MtrunA17_Chr1g0206881	Tubulin is the major constituent of microtubules. It binds two moles of GTP, one at an exchangeable site on the beta chain and one at a non-exchangeable site on the alpha chain. Putative tubulin; tubulin beta-1 chain	-	Tubulin,Tubulin_C	Up	Up	583.1	737.3	301.8	429.5	GO:0071258	cellular response to gravity	External stimuli response	0.4
7	Medtr8g091320	MtrunA17_Chr8g0382621	Inositol-3-phosphate. Putative inositol-3-phosphate synthase; myo-inositol 1-phosphate synthase	-	Inos-1-P_synth,NAD_binding_5	Up	Up	210	425.3	323.5	484.5	GO:0009644	response to high light intensity	External stimuli response	0.28
8	Medtr1g088230	MtrunA17_Chr1g0195391	Indole-3-acetic acid-induced protein. Putative Late embryogenesis abundant protein, LEA5-type; late embryogenesis abundant protein	-	LEA_3	Up	Up	28.3	55.8	44.8	113.5	GO:0009409	response to cold	External stimuli response	0.15
9	Medtr7g095430	MtrunA17_Chr7g0260181	Sulfate transporter 3.1-like. sulfate transporter; sulfate/bicarbonate/oxalate exchanger and transporter sat-1	-	STAS,Sulfate_transp	Up	Up	18.3	58	12.3	35.3	GO:1902358	sulfate transmembrane transport	Nutrient uptake	0.8
10	Medtr2g436960	MtrunA17_Chr2g0296081	The light-harvesting complex (LHC) functions as a light receptor, it captures and delivers excitation energy to photosystems with which it is closely associated. Putative chlorophyll A-B binding protein; light-harvesting complex I chlorophyll A/B-binding protein	-	Chloroa_b-bind	Up	Up	236	246.5	251.8	471.8	GO:0009768	photosynthesis, light harvesting in photosystem I	Photosynthesis	0.56
11	Medtr3g010000	MtrunA17_Chr3g0079941	Photosystem I reaction center subunit V. Putative photosystem I; photosystem I reaction center subunit V	-	PSI_PSAK	Up	Up	1813.1	2139	2072.3	4492.5	GO:0009773	photosynthetic electron transport in photosystem I	Photosynthesis	0.46
12	Medtr5g041910	MtrunA17_Chr5g0417771	psbQ-like protein 1. Putative oxygen-evolving enhancer protein; oxygen-evolving enhancer protein	-	PsbQ	Up	Up	16.4	28.8	34.9	82.8	GO:0009767	photosynthetic electron transport chain	Photosynthesis	0.42
13	Medtr7g085490	MtrunA17_Chr7g0253181	photosynthetic electron transport in photosystem I. Putative galactose mutarotase-like domain-containing protein; NDH-dependent cyclic electron flow protein, putative	-	-	Up	Up	164.8	193.8	197.3	262.8	GO:0022900	electron transport chain	Photosynthesis	0.33
14	Medtr1g024840	MtrunA17_Chr1g0156491	Protein disulfide-isomerase LQY1. Putative protein disulfide-isomerase; protein disulfide-isomerase LQY1	-	-	Up	Up	202.3	304.6	254.8	309.5	GO:0019684	photosynthesis, light reaction	Photosynthesis	0.31
15	Medtr2g020160	MtrunA17_Chr2g0286401	Divinyl chlorophyllide a 8-vinyl-reductase. Putative 3,8-divinyl protochlorophyllide a 8-vinyl-reductase (NADPH); 3,8-divinyl protochlorophyllide A 8-vinyl reductase	DVR	NAD_binding_10	Up	Up	105.8	134.3	110.5	176.8	GO:0015995	chlorophyll biosynthetic process	Photosynthesis	0.1
16	Medtr5g010025	MtrunA17_Chr5g0397241	Plectin/S10 domain. Putative plectin/S10; 40S ribosomal S10-like protein	-	S10_plectin	Up	Up	403.8	452.5	254.6	425.1	GO:0010252	auxin homeostasis	Phytohormone action	0.25
17	Medtr3g112480	MtrunA17_Chr3g0142131	WAT1-related protein. Putative EamA domain-containing protein; auxin-induced 5NG4-like protein	-	EamA	Up	Up	202.3	234	52	104.3	GO:0010315	auxin efflux	Phytohormone action	0.22
18	Medtr8g088720	MtrunA17_Chr8g0380641	Ferredoxins are iron-sulfur proteins that transfer electrons in a wide variety of metabolic reactions. Putative ferredoxin [2Fe-2S], plant, Beta-grasp domain-containing protein; 2Fe-2S ferredoxin superfamily protein	-	Fer2	Up	Up	321.5	372.6	260.8	438.3	GO:0080167	response to karrikin	Phytohormone action	0.2
19	Medtr2g100880	MtrunA17_Chr2g0331011	Hpt domain. Histidine PhosphoTransfer protein 4; histidine phosphotransfer protein	-	Hpt	Up	Up	8.1	22.6	7.9	35.4	GO:0009735	response to cytokinin	Phytohormone action	0.14
20	Medtr7g088520	MtrunA17_Chr7g0255271	50S ribosomal protein 5. hypothetical protein; hypothetical protein	-	-	Up	Up	360.8	520.1	356.3	463.3	GO:0032544	plastid translation	Protein biosynthesis	0.63
21	Medtr2g015680	MtrunA17_Chr2g0283551	40S ribosomal protein. Putative ribosomal protein S27e; 40S ribosomal protein S27-1	-	Ribosomal_S27e	Up	Up	532.8	663.9	393.8	687.3	GO:0042274	ribosomal small subunit biogenesis	Protein biosynthesis	0.42
22	Medtr3g013635	MtrunA17_Chr3g0081741	40S ribosomal protein. Putative ribosomal protein S19e; 40S ribosomal protein S19-1	-	Ribosomal_S19e	Up	Up	663.5	813.5	400.3	638.3	GO:0000028	ribosomal small subunit assembly	Protein biosynthesis	0.38
23	Medtr0024s0220	MtrunA17_Chr6g0457261	60s ribosomal protein. Putative ribosomal protein L30e; ribosomal protein L7Ae/L30e/S12e/Gadd45 family protein	RPL30	Ribosomal_L7Ae	Up	Up	205	256.3	125.5	218	GO:0002181	cytoplasmic translation	Protein biosynthesis	0.38
24	Medtr5g075240	MtrunA17_Chr5g0432551	Belongs to the universal ribosomal protein uS9 family. Putative ribosomal protein S9; 30S ribosomal protein S9P	-	Ribosomal_S9	Up	Up	177.8	213.4	113.8	237.5	GO:0000462	maturation of SSU-rRNA from tricistronic rRNA transcript (SSU-rRNA, 5,8S rRNA, LSU-rRNA)	Protein biosynthesis	0.33
25	Medtr1g075720	MtrunA17_Chr1g0187471	60S ribosomal protein. Putative ribosomal protein L14e; 60S ribosomal L14-like protein	-	Ribosomal_L14e	Up	Up	536	680.4	322	539.6	GO:0042273	ribosomal large subunit biogenesis	Protein biosynthesis	0.31
26	Medtr2g101770	MtrunA17_Chr2g0331591	Belongs to the universal ribosomal protein uS17 family. Putative ribosomal protein S17/S11; 30S ribosomal protein S17	RPS17	Ribosomal_S17	Up	Up	633.3	878.1	535.3	720.3	GO:0006412	translation	Protein biosynthesis	0.31
27	Medtr8g009280	MtrunA17_Chr8g0336931	kDa chaperonin. Putative groES chaperonin family; GroES chaperonin	CHL-CPN10	Cpn10	Up	Up	275	338	203	252.8	GO:0051085	chaperone cofactor-dependent protein refolding	Protein homeostasis	0.43
28	Medtr6g059680	MtrunA17_Chr6g0476871	Miraculin-like. Kunitz-P Trypsin Inhibitor; Kunitz type trypsin inhibitor / Alpha-fucosidase	-	Kunitz_legume	Up	Up	24.8	70.4	16.5	42.8	GO:0010466	negative regulation of peptidase activity	Protein homeostasis	0.18
29	Medtr4g080350	MtrunA17_Chr4g0041461	4Fe-4S single cluster domain of Ferredoxin I. Putative DnaJ domain, 4Fe-4S ferredoxin-type, iron-sulfur binding domain-containing protein; DnaJ heat shock amino-terminal domain protein	-	DnaJ,Fer4_13	Up	Up	76.8	84	113.8	262.3	GO:0010951	negative regulation of endopeptidase activity	Protein homeostasis	0.18
30	Medtr4g094785	MtrunA17_Chr4g0052911	Peptidyl-prolyl cis-trans isomerase. Putative peptidylprolyl isomerase; FKBP-type peptidyl-prolyl cis-trans isomerase	-	FKBP_C	Up	Up	402.5	532.9	532.5	629.5	GO:0000413	protein peptidyl-prolyl isomerization	Protein modification	0.17
31	Medtr3g089065	MtrunA17_Chr3g0125821	Thioredoxin. Putative protein-disulfide reductase; thioredoxin M-type protein	-	Thioredoxin	Up	Up	159.3	222	257.8	556.8	GO:0045454	cell redox homeostasis	Redox homeostasis	0.31
32	Medtr7g093490	MtrunA17_Chr7g0258871	Thioredoxin-like 3-1. Putative protein-disulfide reductase; thioredoxin	-	Thioredoxin	Up	Up	34.5	47.5	37.3	79.8	GO:0034599	cellular response to oxidative stress	Redox homeostasis	0.18
33	Medtr1g114290	MtrunA17_Chr1g0211871	Thioredoxin. Putative protein disulfide-isomerase; thioredoxin-like protein	-	Thioredoxin	Up	Up	184.5	215.3	229	283.3	GO:0098869	cellular oxidant detoxification	Redox homeostasis	0.13
34	Medtr6g464620	MtrunA17_Chr6g0474391	Belongs to the iron ascorbate-dependent oxidoreductase family. Gibberellin 20 oxidase (gibberellin biosynthesis); gibberellin 20-oxidase	-	2OG-FeII_Oxy,DIOX_N	Up	Up	10	42	28.5	177.3	GO:0016114	terpenoid biosynthetic process	Secondary metabolism	0.07
35	Medtr7g100050	MtrunA17_Chr7g0263101	WAT1-related protein. Putative EamA domain-containing protein; nodulin MtN21/EamA-like transporter family protein	-*	EamA	Up	Up	13.5	22.5	11.8	36.5	GO:0046942	carboxylic acid transport	Solute transport	0.19
36	Medtr1g079760	MtrunA17_Chr1g0189971	organic cation transport. Putative ammonium transporter, ammonium/urea transporter; ammonium transporter 1 protein	-	Ammonium_transp	Up	Up	38.3	48.5	61	89.5	GO:0019755	one-carbon compound transport	Solute transport	0.25
37	Medtr1g095070	MtrunA17_Chr1g0199731	Belongs to the MIP aquaporin (TC 1.A.8) family. Putative major intrinsic protein; major intrinsic protein (MIP) family transporter	-	MIP	Up	Up	184.5	387.3	199	448.3	GO:0006833	water transport	Solute transport	0.22
38	Medtr2g096920	MtrunA17_Chr2g0328141	Outer envelope pore protein 16. Outer envelope pore protein 16; outer envelope pore protein	-	Tim17	Up	Up	223.1	284.9	227.1	321.8	GO:1905039	carboxylic acid transmembrane transport	Solute transport	0.19
39	Medtr5g090990	MtrunA17_Chr5g0442801	4-hydroxyphenylpyruvate. Putative 4-hydroxyphenylpyruvate dioxygenase; 4-hydroxyphenylpyruvate dioxygenase	-	Glyoxalase	Down	Down	155.8	19.8	82.6	9	GO:0006572	tyrosine catabolic process	Amino acid metabolism	0.4
40	Medtr4g079650	MtrunA17_Chr4g0040981	transcription factor. Putative chromatin remodeler Bromodomain family; brdt subfamily bromodomain-containing protein	-	BET,Bromodomain	Down	Down	35.5	9.5	48	18.5	GO:0045787	positive regulation of cell cycle	Cell division	0.13
41	Medtr4g055310	MtrunA17_Chr4g0027131	Converts the prephenate produced from the shikimate- chorismate pathway into phenylalanine. Putative arogenate dehydratase; arogenate/prephenate dehydratase	-	PDT	Down	Down	64.5	19.5	80	26.5	GO:0010244	response to low fluence blue light stimulus by blue low-fluence system	External stimuli response	0.67
42	Medtr7g069980	MtrunA17_Chr7g0243241	Stores iron in a soluble, non-toxic, readily available form. Important for iron homeostasis. Iron is taken up in the ferrous form and deposited as ferric hydroxides after oxidation. Ferritin-1; ferritin	FER1	Ferritin	Down	Down	1149.4	351.4	1393.6	408.5	GO:0042542	response to hydrogen peroxide	External stimuli response	0.24
43	Medtr2g029800	MtrunA17_Chr2g0292181	Removal of H(2)O(2), oxidation of toxic reductants, biosynthesis and degradation of lignin, suberization, auxin catabolism, response to environmental stresses such as wounding, pathogen attack and oxidative stress. peroxidase; peroxidase family protein	-	peroxidase	Down	Down	855	230.7	1056.1	135.3	GO:0052031	modulation by symbiont of host defense response	External stimuli response	0.41
44	Medtr1g063910	MtrunA17_Chr1g0180951	receptor-like protein kinase. Putative protein kinase RLK-Pelle-RLCK-VIIa-2 family; kinase 1B	-	Pkinase,Pkinase_Tyr	Down	Down	45.5	13.8	75.3	18	GO:0052167	modulation by symbiont of host innate immune response	External stimuli response	0.41
45	Medtr4g014540	MtrunA17_Chr4g0005581	Stores iron in a soluble, non-toxic, readily available form. Important for iron homeostasis. Iron is taken up in the ferrous form and deposited as ferric hydroxides after oxidation. Putative ferroxidase; ferritin	FER3	Ferritin	Down	Down	3398.3	1037.3	5292.9	750.5	GO:0010039	response to iron ion	External stimuli response	0.31
46	Medtr8g014360	MtrunA17_Chr8g0340651	Belongs to the ABC transporter superfamily. ABCG family. PDR (TC 3.A.1.205) subfamily. Putative sulfate-transporting ATPase; drug resistance transporter-like ABC domain protein	PDR8	ABC2_membrane,ABC_tran,ABC_trans_N,PDR_assoc	Down	Down	732.8	168	817.5	274.5	GO:0009627	systemic acquired resistance	External stimuli response	0.24
47	Medtr2g103960	MtrunA17_Chr2g0333191	Pre-mRNA-processing-splicing factor 8. Putative JAB1/MPN/MOV34 metalloenzyme domain, ribonuclease H-like domain, PRO8NT; Pre-mRNA-processing-splicing factor 8	-	JAB,PRO8NT,PROCN,PROCT,PRP8_domainIV,RRM_4,U5_2-snRNA_bdg,U6-snRNA_bdg	Down	Down	150	40.8	129.5	65.3	GO:0002237	response to molecule of bacterial origin	External stimuli response	0.24
48	Medtr6g034030	MtrunA17_Chr6g0462891	S-type anion channel. Putative voltage-dependent anion channel; C4-dicarboxylate transporter/malic acid transporter	-	SLAC1	Down	Down	64.8	7	62.3	12.8	GO:0009414	response to water deprivation	External stimuli response	0.19
49	Medtr7g020820	MtrunA17_Chr7g0221391	Converts proline to delta-1-pyrroline-5-carboxylate. Putative proline dehydrogenase; proline dehydrogenase	PDH	Pro_dh	Down	Down	587	104.3	808.3	128.5	GO:0042742	defense response to bacterium	External stimuli response	0.18
50	Medtr7g046250	MtrunA17_Chr7g0232251	E3 ubiquitin-protein ligase BRE1-like. Putative aminoacyltransferase, E1 ubiquitin-activating enzyme; E3 ubiquitin-protein ligase BRE1-like protein	HUB1	zf-C3HC4,zf-C3HC4_2,zf-C3HC4_3	Down	Down	59	13.8	67	16	GO:0050832	defense response to fungus	External stimuli response	0.16
51	Medtr3g012240	MtrunA17_Chr3g0081341	Belongs to the disease resistance NB-LRR family. Putative P-loop containing nucleoside triphosphate hydrolase, leucine-rich repeat domain, L; disease resistance protein (CC-NBS-LRR class) family protein	-	NB-ARC	Down	Down	55	11.3	80	13.5	GO:0045087	innate immune response	External stimuli response	0.15
52	Medtr5g063920	MtrunA17_Chr5g0426121	Blue/Ultraviolet sensing protein C terminal. Putative deoxyribodipyrimidine photo-lyase; cryptochrome protein	CRY1	Cryptochrome_C,DNA_photolyase,FAD_binding_7	Down	Down	323.8	87	343.5	162	GO:0009644	response to high light intensity	External stimuli response	0.14
53	Medtr3g462390	MtrunA17_Chr3g0103791	Belongs to the protein kinase superfamily. Putative protein kinase RLK-Pelle-RLCK-IV family; calmodulin-binding receptor-like cytoplasmic kinase	-	Pkinase,Pkinase_Tyr	Down	Down	74	6.3	71.8	18.8	GO:0009409	response to cold	External stimuli response	0.14
54	Medtr1g069450	MtrunA17_Chr1g0183191	ABC transporter C family member. Putative xenobiotic-transporting ATPase; multidrug resistance protein ABC transporter family protein	-	ABC_membrane,ABC_tran	Down	Down	31.8	7.8	61	12.5	GO:0071229	cellular response to acid chemical	External stimuli response	0.12
55	Medtr4g132430	MtrunA17_Chr4g0075201	WRKY transcription factor. Putative transcription factor WRKY family; WRKY1b transcription factor	WRKY6	WRKY	Down	Down	28.5	7.3	39.3	13.8	GO:0010200	response to chitin	External stimuli response	0.09
56	Medtr8g020880	MtrunA17_Chr8g0344131	guanosine tetraphosphate biosynthetic process. Putative GTP diphosphokinase, Glycosidase; RelA/SpoT-like protein RSH2	-	HD_4,RelA_SpoT	Down	Down	204.8	52.8	241.3	106.1	GO:0010150	leaf senescence	Multi-process regulation	0.14
57	Medtr1g081790	MtrunA17_Chr1g0191171	Serine threonine-protein kinase. Putative protein kinase TKL-CTR1-DRK-2 family; MAP kinase kinase kinase-like protein	EDR1	EDR1,Pkinase_Tyr	Down	Down	95	28.3	120.3	39	GO:0032270	positive regulation of cellular protein metabolic process	Multi-process regulation	0.05
58	Medtr4g027390	MtrunA17_Chr4g0012631	SPX domain-containing protein. Putative SPX domain-containing protein; phosphorus starvation-induced protein	SPX3	SPX	Down	Down	97.3	13	217.5	6.5	GO:0016036	cellular response to phosphate starvation	Multi-process regulation	0.56
59	Medtr8g101360	MtrunA17_Chr8g0389081	Auxin response factors (ARFs) are transcriptional factors that bind specifically to the DNA sequence 5'-TGTCTC-3' found in the auxin-responsive promoter elements (AuxREs). auxin response factor 24; auxin response factor 2	-	AUX_IAA,Auxin_resp,B3	Down	Down	101	33.8	120.3	38	GO:0030522	intracellular receptor signaling pathway	Multi-process regulation	0.2
60	Medtr5g022030	MtrunA17_Chr5g0405421	Calcium-dependent protein kinase. calcium-dependent protein kinase1; calcium-dependent kinase	CPK18	EF-hand_1,EF-hand_5,Pkinase	Down	Down	190.3	38.5	228.8	73.5	GO:0022603	regulation of anatomical structure morphogenesis	Multi-process regulation	0.13
61	Medtr4g107490	MtrunA17_Chr4g0059951	Calcium-dependent protein kinase. calcium-dependent protein kinase26; calmodulin-domain kinase CDPK protein	CPK30	EF-hand_1,EF-hand_5,EF-hand_6,EF-hand_7,Pkinase	Down	Down	122.8	41.3	140.5	45.5	GO:1902584	positive regulation of response to water deprivation	Multi-process regulation	0.5
62	Medtr1g043190	MtrunA17_Chr1g0167721	FAD binding domain of DNA photolyase. Putative deoxyribodipyrimidine photo-lyase; cryptochrome 2B apoprotein	CRY2	DNA_photolyase,FAD_binding_7	Down	Down	74.8	21.5	69.8	24.5	GO:1902347	response to strigolactone	Phytohormone action	0.5
63	Medtr2g098470	MtrunA17_Chr2g0329151	ETHYLENE INSENSITIVE 3-like 3. ETHYLENE INSENSITIVE 3-like (XM003597428); ethylene insensitive transcription factor	-	EIN3	Down	Down	68.3	20.5	74.8	26.3	GO:0009873	ethylene-activated signaling pathway	Phytohormone action	0.21
64	Medtr2g008430	MtrunA17_Chr2g0278911	Aminotransferase class I and II. Putative LL-diaminopimelate aminotransferase; LL-diaminopimelate aminotransferase	ALD1	Aminotran_1_2	Down	Down	107.3	39.8	107	57.5	GO:0009862	systemic acquired resistance, salicylic acid mediated signaling pathway	Phytohormone action	0.17
65	Medtr5g083270	MtrunA17_Chr5g0437611	Abscisic acid receptor. Putative polyketide cyclase/dehydrase, START-like domain-containing protein; abscisic acid receptor	PYL6	Polyketide_cyc2	Down	Down	234	43.3	277	50.8	GO:0009867	jasmonic acid mediated signaling pathway	Phytohormone action	0.08
66	Medtr1g080020	MtrunA17_Chr1g0190131	Belongs to the protein kinase superfamily. Putative protein kinase CAMK-CDPK family; phosphoenolpyruvate carboxylase-related kinase	-	Pkinase	Down	Down	277.5	82	487	50.5	GO:0046777	protein autophosphorylation	Protein modification	0.16
67	Medtr8g080770	MtrunA17_Chr8g0377481	Histidine kinase. CHASE-domain containing histidine kinase 2; cytokinin receptor histidine kinase	HK3	CHASE,HATPase_c,HisKA,Response_reg	Down	Down	77.3	19.8	61.3	16.5	GO:0018106	peptidyl-histidine phosphorylation	Protein modification	0.8
68	Medtr6g009540	MtrunA17_Chr6g0452391	Belongs to the AAA ATPase family. Putative ATPase, AAA-type, core, AAA-type ATPase domain-containing protein; P-loop nucleoside triphosphate hydrolase superfamily protein	-	AAA,AAA_assoc	Down	Down	92.4	15.9	166.8	45.8	GO:0000304	response to singlet oxygen	Redox homeostasis	0.71
69	Medtr6g009520	MtrunA17_Chr6g0452371	Belongs to the AAA ATPase family. Putative ATPase, AAA-type, core, AAA-type ATPase domain-containing protein; P-loop nucleoside triphosphate hydrolase superfamily protein	-	AAA,AAA_assoc	Down	Down	205.3	39.3	379.6	80.8	GO:0006979	response to oxidative stress	Redox homeostasis	0.17
70	Medtr8g030550	MtrunA17_Chr8g0348721	ATP-dependent helicase. Putative DNA helicase chromatin remodeling SNF2 family; ATP-dependent helicase BRM	-	Bromodomain,Helicase_C,QLQ,SNF2_N	Down	Down	99.5	24.5	85.5	29.5	GO:1903798	regulation of production of miRNAs involved in gene silencing by miRNA	Multi-process regulation	0.4
71	Medtr5g021390	MtrunA17_Chr5g0405001	Belongs to the cytochrome P450 family. Putative cytochrome P450; cytochrome P450 family ferulate hydroxylase	-	p450	Down	Down	133	26.3	120.6	33	GO:0009699	phenylpropanoid biosynthetic process	Secondary metabolism	0.39
72	Medtr1g083620	MtrunA17_Chr1g0192401	phospholipase D. Putative phospholipase D; phospholipase D p2-like protein	-	PH,PLDc,PLDc_2	Down	Down	96.8	11.8	215.4	10.3	GO:0046434	organophosphate catabolic process	Secondary metabolism	0.33
73	Medtr5g040940	MtrunA17_Chr5g0417321	Belongs to the RNase T2 family. Putative ribonuclease T(2); ribonuclease T2 family protein	-	Ribonuclease_T2	Down	Down	79.6	18.3	129.4	9	GO:0009813	flavonoid biosynthetic process	Secondary metabolism	0.31
74	Medtr4g070370	MtrunA17_Chr4g0035131	isoflavone. Putative NAD(P)-binding domain-containing protein; isoflavone reductase-like Bet protein, putative	-	NmrA	Down	Down	66.3	13.5	74	19.5	GO:0009698	phenylpropanoid metabolic process	Secondary metabolism	0.33
75	Medtr8g093335	MtrunA17_Chr8g0384091	VQ motif. hypothetical protein; MKS1-like protein	-	VQ	Up	Down	13.5	47.8	69.5	45	GO:0045089	positive regulation of innate immune response	External stimuli response	0.09
76	Medtr4g100450	MtrunA17_Chr4g0055801	ethylene-responsive transcription factor. Putative transcription factor AP2-EREBP family; ethylene response factor	-	AP2	Up	Down	208.9	533.3	866.5	350.4	GO:0000302	response to reactive oxygen species	External stimuli response	0.03
77	Medtr2g436100	MtrunA17_Chr2g0295571	RING-H2 finger protein. Putative transcription factor C2H2 family; RING-H2 zinc finger protein	-	zf-RING_2	Up	Down	61.5	244.3	477.3	114.9	GO:0010200	response to chitin	External stimuli response	0.21
78	Medtr3g102980	MtrunA17_Chr3g0134711	Zinc finger protein. Kruppel-like (or TFIIIA) zinc finger protein (TC114184); C2H2-type zinc finger protein	-	zf-C2H2_6	Up	Down	74.5	405.3	699.6	231	GO:0009644	response to high light intensity	External stimuli response	0.14
79	Medtr3g070880	MtrunA17_Chr3g0113651	Zinc finger CCCH domain-containing protein. Putative transcription factor C3H family; ARM repeat CCCH-type zinc finger protein	-	Ank,Ank_2,Ank_4,zf-CCCH	Up	Down	6.3	81	104.8	48.3	GO:0050832	defense response to fungus	External stimuli response	0.1
80	Medtr7g073380	MtrunA17_Chr7g0244971	WRKY transcription factor. Putative transcription factor WRKY family; WRKY transcription factor	-	WRKY	Up	Down	277.3	899.5	874	475.9	GO:0009627	systemic acquired resistance	External stimuli response	0.08
81	Medtr3g101290	MtrunA17_Chr3g0133601	transcription factor. Myeloblastosis (MYB) transcription factor 100; myb transcription factor	-	Myb_DNA-binding	Up	Down	10	151	121.8	33	GO:0042742	defense response to bacterium	External stimuli response	0.06
82	Medtr5g025610	MtrunA17_Chr5g0408181	Belongs to the cytochrome P450 family. Putative (+)-abscisic acid 8'-hydroxylase; cytochrome P450 family ABA 8'-hydroxylase	CYP707A1	p450	Up	Down	8.3	73.8	73.8	13.5	GO:0009414	response to water deprivation	External stimuli response	0.06
83	Medtr3g103960	MtrunA17_Chr3g0135351	zinc finger CCCH domain-containing protein. Putative transcription factor C3H family; zinc finger CCCH domain protein	-	zf-CCCH	Up	Down	51.3	313.5	350.5	52	GO:0071229	cellular response to acid chemical	External stimuli response	0.06
84	Medtr1g018420	MtrunA17_Chr1g0152661	ZINC FINGER protein. Putative transcription factor C2H2 family; C2H2-type zinc finger protein	-	zf-C2H2_6	Up	Down	75.5	441.5	605.3	204.5	GO:0009409	response to cold	External stimuli response	0.05
85	Medtr6g071280	MtrunA17_Chr6g0479211	mitogen-activated protein kinase kinase. MAP kinase kinase; MAP kinase kinase	-	Pkinase	Up	Down	135	446.3	439.4	336.8	GO:0045087	innate immune response	External stimuli response	0.04
86	Medtr3g093830	MtrunA17_Chr3g0128671	WRKY transcription factor. Putative transcription factor WRKY family; WRKY family transcription factor	WRKY54	WRKY	Up	Down	166	616	656.8	336	GO:0009862	systemic acquired resistance, salicylic acid mediated signaling pathway	Phytohormone action	0.17
87	Medtr4g079110	MtrunA17_Chr4g0040601	Glutaredoxin. Putative glutaredoxin-like, plant II, thioredoxin-like protein; glutaredoxin-C1 protein	-	Glutaredoxin	Up	Down	58.5	505.4	457.9	160.3	GO:0009867	jasmonic acid mediated signaling pathway	Phytohormone action	0.14
88	Medtr4g100420	MtrunA17_Chr4g0055781	ethylene-responsive transcription factor. Putative transcription factor AP2-EREBP family; ethylene response factor	-	AP2	Up	Down	485.4	1385.3	1690.5	829.1	GO:0009873	ethylene-activated signaling pathway	Phytohormone action	0.08
89	Medtr4g071620	MtrunA17_Chr6g0451981	Belongs to the glycosyltransferase 8 family. Putative polygalacturonate 4-alpha-galacturonosyltransferase; CAZy family GT8 glycosyltransferase	-	Glyco_transf_8	Up	Down	9.5	53.8	148.3	43.3	GO:0006979	response to oxidative stress	Redox homeostasis	0.04
90	Medtr4g065007	MtrunA17_Chr4g0032371	Dicarboxylate transporter 1. Putative sodium/sulfate symporter; 2-oxoglutarate/malate translocator	-	Na_sulph_symp	Up	-	121.8	135.5	134.3	138.3	GO:0019676	ammonia assimilation cycle	Amino acid metabolism	0.63
91	Medtr4g057850	MtrunA17_Chr4g0028531	Belongs to the mitochondrial carrier (TC 2.A.29) family. Putative mitochondrial carrier domain-containing protein; substrate carrier family protein	-	Mito_carr	Up	-	17	30.8	15	22.4	GO:0015740	C4-dicarboxylate transport	Carbohydrate metabolism	0.8
92	Medtr4g036090	MtrunA17_Chr4g0018441	Removes the phosphate from trehalose 6-phosphate to produce free trehalose. Putative trehalose-phosphatase; trehalose-phosphate phosphatase	-	Trehalose_PPase	Up	-	26	33.8	69.8	62.8	GO:0009312	oligosaccharide biosynthetic process	Carbohydrate metabolism	0.45
93	Medtr7g109970	MtrunA17_Chr7g0270311	Nitrogen regulatory protein P-II. Putative nitrogen regulatory protein PII; nitrogen regulatory protein P-II	GLB1	P-II	Up	-	69.5	80	66.3	58.4	GO:0009744	response to sucrose	Carbohydrate metabolism	0.3
94	Medtr5g041700	MtrunA17_Chr5g0417701	atexp8,atexpa8,athexp alpha 1.11,exp8,expa8. Putative expansin/Lol pI; expansin A10	EXP2	DPBB_1,Pollen_allerg_1	Up	-	177.3	511	335.3	286.5	GO:0006949	syncytium formation	Cell division	0.82
95	Medtr4g124910	MtrunA17_Chr4g0070201	Belongs to the GroES chaperonin family. Putative groES chaperonin family; GroES chaperonin	-	Cpn10	Up	-	224.8	267.5	187	184.8	GO:0006986	response to unfolded protein	Cell division	0.67
96	Medtr1g107535	MtrunA17_Chr1g0208231	Belongs to the cyclin family. Cyclin D type; carboxy-terminal domain cyclin	-	Cyclin_C,Cyclin_N	Up	-	30	43	11.3	4	GO:0000082	G1/S transition of mitotic cell cycle	Cell division	0.31
97	Medtr7g103440	MtrunA17_Chr7g0265601	Leucine-rich repeat receptor-like protein kinase. Putative protein kinase RLK-Pelle-LRR-III family; LRR receptor-like kinase	-	LRRNT_2,LRR_1,LRR_4,LRR_8,Pkinase,Pkinase_Tyr	Up	-	21.8	36.3	10.3	2	GO:0009834	plant-type secondary cell wall biogenesis	Cell wall organisation	0.26
98	Medtr6g015275	MtrunA17_Chr6g0454691	Protein CHLORORESPIRATORY REDUCTION 7. Putative protein CHLORORESPIRATORY REDUCTION 7; chlororespiratory reduction protein	-	CRR7	Up	-	14.8	21.6	22.5	20.8	GO:0010275	NAD(P)H dehydrogenase complex assembly	Cellular respiration	0.75
99	Medtr4g128150	MtrunA17_Chr4g0072411	Core component of nucleosome. Nucleosomes wrap and compact DNA into chromatin, limiting DNA accessibility to the cellular machineries which require DNA as a template. Histones thereby play a central role in transcription regulation, DNA repair, DNA replication and chromosomal stability. DNA accessibility is regulated via a complex set of post-translational modifications of histones, also called h…	-	CENP-T_C	Up	-	105	166.5	62	41.3	GO:0006334	nucleosome assembly	Chromatin organisation	0.67
100	Medtr4g097830	MtrunA17_Chr4g0054511	Tubulin is the major constituent of microtubules. It binds two moles of GTP, one at an exchangeable site on the beta chain and one at a non-exchangeable site on the alpha chain. Putative tubulin; tubulin beta-1 chain	-	Tubulin,Tubulin_C	Up	-	36.3	42.8	29.3	33	GO:0071258	cellular response to gravity	External stimuli response	0.8
101	Medtr1g102570	MtrunA17_Chr1g0204521	Early light-induced protein. Putative chlorophyll A-B binding protein; early light-induced-like protein	ELIP	Chloroa_b-bind	Up	-	11.5	24.5	50	43.3	GO:0009644	response to high light intensity	External stimuli response	0.45
102	Medtr3g027140	MtrunA17_Chr3g0087481	30S ribosomal protein 2. Putative nucleotide-binding alpha-beta plait domain-containing protein; RNA-binding (RRM/RBD/RNP motif) family protein	-	RRM_1	Up	-	36.8	61.8	42.9	61.5	GO:0009409	response to cold	External stimuli response	0.29
103	Medtr2g042720	MtrunA17_Chr2g0301081	The light-harvesting complex (LHC) functions as a light receptor, it captures and delivers excitation energy to photosystems with which it is closely associated. Putative chlorophyll A-B binding protein; light-harvesting complex I chlorophyll A/B-binding protein	Lhca6	Chloroa_b-bind	Up	-	25.5	28.5	31.3	55	GO:0009768	photosynthesis, light harvesting in photosystem I	Photosynthesis	0.67
104	Medtr2g082580	MtrunA17_Chr2g0319281	psbQ-like protein 2. Putative oxygen-evolving enhancer protein; oxygen-evolving enhancer protein	-	PsbQ	Up	-	135.3	190.5	162.5	189.5	GO:0009767	photosynthetic electron transport chain	Photosynthesis	0.5
105	Medtr7g111880	MtrunA17_Chr7g0271611	PsbP domain-containing protein 1. Putative photosystem II; photosystem II reaction center PsbP family protein	-	PsbP	Up	-	26	51	30	34.3	GO:0019684	photosynthesis, light reaction	Photosynthesis	0.44
106	Medtr4g076600	MtrunA17_Chr4g0039081	Porphobilinogen deaminase. Porphobilinogen deaminase; porphobilinogen deaminase	HEMC	Porphobil_deam,Porphobil_deamC	Up	-	227.1	251.1	193.3	220.9	GO:0015995	chlorophyll biosynthetic process	Photosynthesis	0.4
107	Medtr1g088970	MtrunA17_Chr1g0196091	Classical arabinogalactan protein. hypothetical protein; transmembrane protein, putative	-	-	Up	-	39.5	77.3	24.3	26.3	GO:0080167	response to karrikin	Phytohormone action	0.45
108	Medtr1g023180	MtrunA17_Chr1g0155761	WAT1-related protein. Putative EamA domain-containing protein; auxin-induced 5NG4-like protein	-	EamA	Up	-	42.6	58.3	9.3	7.5	GO:0010315	auxin efflux	Phytohormone action	0.44
109	Medtr6g069510	MtrunA17_Chr6g0478431	May act as a component of the auxin efflux carrier. PIN-FORMED auxin efflux carrier component; auxin efflux carrier family transporter	PIN1	Mem_trans	Up	-	22.8	35.3	11.3	15.8	GO:0010252	auxin homeostasis	Phytohormone action	0.38
110	Medtr7g490310	MtrunA17_Chr7g0256551	two-component response regulator. type-A response regulator; two-component response regulator ARR3-like protein	-	Response_reg	Up	-	58.5	104.8	87.8	109	GO:0009735	response to cytokinin	Phytohormone action	0.27
111	Medtr3g117570	MtrunA17_Chr3g0145311	30S ribosomal protein S31. Putative 30S ribosomal protein; 30S ribosomal protein S31	-	RPS31	Up	-	21.3	29	25.5	49	GO:0032544	plastid translation	Protein biosynthesis	1
112	Medtr2g066750	MtrunA17_Chr2g0311301	Belongs to the eukaryotic ribosomal protein P1 P2 family. Putative ribosomal protein L12 family; 60S acidic ribosomal protein	-	Ribosomal_60s	Up	-	84.5	139.3	72.5	187.5	GO:0002181	cytoplasmic translation	Protein biosynthesis	0.5
113	Medtr5g096540	MtrunA17_Chr5g0447011	60s ribosomal protein. Putative translation protein SH3; 60S ribosomal protein L26-1	-	KOW,Ribosomal_L26	Up	-	64.5	88.3	49.3	73.5	GO:0042273	ribosomal large subunit biogenesis	Protein biosynthesis	0.48
114	Medtr8g040740	MtrunA17_Chr8g0353881	40S ribosomal protein. Putative ribosomal protein S19e; 40S ribosomal protein S19-1	-	Ribosomal_S19e	Up	-	71.9	86	46.5	58.5	GO:0042274	ribosomal small subunit biogenesis	Protein biosynthesis	0.47
115	Medtr5g068780	MtrunA17_Chr5g0428861	60S ribosomal Protein. Putative ribosomal protein L6; 60S ribosomal protein L6	-	Ribosomal_L6	Up	-	204.4	310.3	99.8	129.5	GO:0006412	translation	Protein biosynthesis	0.43
116	Medtr7g089300	MtrunA17_Chr7g0255911	Belongs to the GroES chaperonin family. Putative groES chaperonin family; GroES chaperonin	-	Cpn10	Up	-	32.3	45.3	19.5	30.3	GO:0051085	chaperone cofactor-dependent protein refolding	Protein homeostasis	0.71
117	Medtr6g059730	MtrunA17_Chr6g0476831	Miraculin-like. Kunitz-P Trypsin Inhibitor; Kunitz type trypsin inhibitor / Alpha-fucosidase	-	Kunitz_legume	Up	-	180.5	283.6	34.8	45.3	GO:0010466	negative regulation of peptidase activity	Protein homeostasis	0.55
118	Medtr2g069350	MtrunA17_Chr2g0311981	BOI-related E3 ubiquitin-protein ligase 3. Putative transcription factor C2H2 family; SBP (S-ribonuclease-binding protein) family protein, putative	-	zf-C3HC4_3	Up	-	32.3	44	67.5	59.5	GO:0010951	negative regulation of endopeptidase activity	Protein homeostasis	0.55
119	Medtr7g006570	MtrunA17_Chr7g0214751	Peptidyl-prolyl cis-trans isomerase. Putative peptidylprolyl isomerase; FKBP-type peptidyl-prolyl cis-trans isomerase	-	FKBP_C	Up	-	14.8	20.8	21.5	32.5	GO:0000413	protein peptidyl-prolyl isomerization	Protein modification	0.35
120	Medtr1g028330	MtrunA17_Chr1g0158821	Glucosamine-6-phosphate isomerases/6-phosphogluconolactonase. Putative 6-phosphogluconolactonase; glucosamine-6-phosphate isomerase/6-phosphogluconolactonase	-	Glucosamine_iso	Up	-	38.8	51.5	19.3	10	GO:0051775	response to redox state	Redox homeostasis	0.29
121	Medtr5g022870	MtrunA17_Chr5g0405991	Removal of H(2)O(2), oxidation of toxic reductants, biosynthesis and degradation of lignin, suberization, auxin catabolism, response to environmental stresses such as wounding, pathogen attack and oxidative stress. peroxidase; peroxidase family protein	-	peroxidase	Up	-	29	34.3	14	24.6	GO:0098869	cellular oxidant detoxification	Redox homeostasis	0.25
122	Medtr7g007280	MtrunA17_Chr7g0215461	Domain of unknown function (DUF4281). Putative neoxanthin synthase; neoxanthin synthase	-	DUF4281	Up	-	9.5	17.3	5.8	6.8	GO:0016114	terpenoid biosynthetic process	Secondary metabolism	0.19
123	Medtr4g006730	MtrunA17_Chr4g0001221	Belongs to the MIP aquaporin (TC 1.A.8) family. NOD26-like intrinsic protein 3 (aquaporin, AY539749); major intrinsic protein (MIP) family transporter	-	MIP	Up	-	18	47.5	16.5	25.3	GO:0015840	urea transport	Solute transport	0.8
124	Medtr8g013680	MtrunA17_Chr8g0340161	Belongs to the MIP aquaporin (TC 1.A.8) family. tonoplast intrinsic protein 1c (aquaporin); major intrinsic protein (MIP) family transporter	-	MIP	Up	-	318.5	577	76.5	107.8	GO:0019755	one-carbon compound transport	Solute transport	0.75
125	Medtr1g006490	MtrunA17_Chr1g0146161	Belongs to the MIP aquaporin (TC 1.A.8) family. tonoplast intrinsic protein 1e (aquaporin); major intrinsic protein (MIP) family transporter	TIP4-3	MIP	Up	-	41.3	71.8	12.5	11.3	GO:0006833	water transport	Solute transport	0.57
126	Medtr8g066975	MtrunA17_Chr8g0366791	Belongs to the mitochondrial carrier (TC 2.A.29) family. Putative mitochondrial carrier domain-containing protein; carnitine/acylcarnitine carrier-like protein	-	Mito_carr	Up	-	142.5	224.5	228.5	245.8	GO:1905039	carboxylic acid transmembrane transport	Solute transport	0.36
127	Medtr5g095470	MtrunA17_Chr5g0446271	Serine acetyltransferase. Putative serine O-acetyltransferase; serine acetyltransferase	-	Hexapep,SATase_N	-	Up	24.3	22.8	20	54.3	GO:1901605	alpha-amino acid metabolic process	Amino acid metabolism	0.11																					0	0	0	0	0	0	0	0	0	0	0	0	0	0
128	Medtr5g038900	MtrunA17_Chr5g0416331	UDP-galactose UDP-glucose transporter. Putative UAA transporter; UDP-galactose transporter, putative	-	UAA	-	Up	143.3	85.3	122.8	257.3	GO:0006986	response to unfolded protein	Cell division	0.43																					0	0	0	0	0	1	0	0	0	0	0	0	0	0
129	Medtr6g033055	MtrunA17_Chr6g0461731	Catalyzes xyloglucan endohydrolysis (XEH) and or endotransglycosylation (XET). Cleaves and religates xyloglucan polymers, an essential constituent of the primary cell wall, and thereby participates in cell wall construction of growing tissues. Putative xyloglucan:xyloglucosyl transferase; xyloglucan endotransglucosylase/hydrolase family protein	-	Glyco_hydro_16,XET_C	-	Up	484.3	313.3	64.8	129.3	GO:0009645	response to low light intensity stimulus	External stimuli response	0.8																					0	0	0	0	0	1	1	0	0	0	0	0	0	0
130	Medtr7g112970	MtrunA17_Chr7g0272451	epoxide hydrolase. Putative soluble epoxide hydrolase; epoxide hydrolase	-	Abhydrolase_1,Abhydrolase_6	-	Up	7.9	7.9	5.8	22.5	GO:0071466	cellular response to xenobiotic stimulus	External stimuli response	0.29																					0	0	1	0	0	0	0	1	0	0	0	0	0	0
131	Medtr0565s0010	MtrunA17_Chr2g0285061	Belongs to the 'GDSL' lipolytic enzyme family. Putative triacylglycerol lipase; GDSL-like lipase/acylhydrolase	-	Lipase_GDSL	-	Up	20	18.3	6	22	GO:0098542	defense response to other organism	External stimuli response	0.25
132	Medtr3g078800	MtrunA17_Chr3g0118371	Late embryogenesis abundant protein. Putative Late embryogenesis abundant protein, LEA-14; late embryogenesis abundant hydroxyproline-rich glycoprotein, putative	-	LEA_2	-	Up	12.5	2.8	16	35.3	GO:0009617	response to bacterium	External stimuli response	0.25																					0	0	0	0	0	1	0	1	0	0	0	0	0	0
133	Medtr7g114240	MtrunA17_Chr7g0273571	Destroys radicals which are normally produced within the cells and which are toxic to biological systems. cytoplasmic copper/ zinc superoxide dismutase; superoxide dismutase [Cu-Zn] protein	CSD1	Sod_Cu	-	Up	403.3	349	356.5	610.3	GO:0010193	response to ozone	External stimuli response	0.24																					0	0	0	0	0	0	0	0	0	0	0	0	0	0
134	Medtr1g043350	MtrunA17_Chr1g0167781	ethylene-responsive transcription factor. Putative transcription factor AP2-EREBP family; ethylene-responsive transcription factor 1B	-	AP2	-	Up	35.5	16	30.3	62	GO:0032870	cellular response to hormone stimulus	External stimuli response	0.23																					0	0	0	0	0	0	0	0	0	0	0	0	0	0
135	Medtr7g079180	MtrunA17_Chr7g0248741	Desiccation protectant protein Lea14 homolog. Putative Late embryogenesis abundant protein, LEA-14; late embryogenesis abundant protein	-	LEA_2	-	Up	29.3	21.5	51.8	86.3	GO:0009644	response to high light intensity	External stimuli response	0.44																					0	0	0	0	0	0	0	0	0	0	0	0	0	0
136	Medtr5g016750	MtrunA17_Chr5g0401871	ethylene-responsive transcription factor. Putative transcription factor AP2-EREBP family; ethylene response factor	-	AP2	-	Up	68.8	57.5	41	117.3	GO:0010200	response to chitin	External stimuli response	0.4																					0	0	0	0	0	0	0	0	0	0	0	0	0	0
137	Medtr7g090450	MtrunA17_Chr7g0256701	calcium-binding protein. Calmodulin-like 42; EF hand calcium-binding family protein	-	EF-hand_1,EF-hand_5,EF-hand_6,EF-hand_7,EF-hand_8	-	Up	825	375.8	614.3	1086.8	GO:0050832	defense response to fungus	External stimuli response	0.29																					0	0	0	0	0	0	0	0	0	0	0	1	0	0
138	Medtr8g098320	MtrunA17_Chr8g0386801	DNA-damage-repair toleration protein. Putative ribose-5-phosphate isomerase; DNA-damage-repair/toleration protein DRT102	-	Cupin_2,Cupin_7,LacAB_rpiB	-	Up	11.8	10.3	10.5	36	GO:0009409	response to cold	External stimuli response	0.27																					0	0	0	0	0	0	0	0	0	0	0	0	0	0
139	Medtr4g027840	MtrunA17_Chr4g0013001	Plant non-specific lipid-transfer proteins transfer phospholipids as well as galactolipids across membranes. May play a role in wax or cutin deposition in the cell walls of expanding epidermal cells and certain secretory tissues. non-specific Lipid Transfer Protein; Lipid transfer protein	LTP	Tryp_alpha_amyl	-	Up	210.8	122	145.8	997.8	GO:0009414	response to water deprivation	External stimuli response	0.24																					0	0	0	0	1	0	0	0	0	0	0	0	0	0
140	Medtr3g086230	MtrunA17_Chr3g0123271	Photosystem II core complex proteins psbY. Putative photosystem II PsbY; photosystem II core complex family psbY protein	-	PsbY	-	Up	5079	3780.5	4788.5	6603.8	GO:0042548	regulation of photosynthesis, light reaction	Multi-process regulation	0.5																					0	0	0	0	1	0	0	0	0	0	0	0	0	0
141	Medtr7g113050	MtrunA17_Chr7g0272531	epoxide hydrolase. Putative soluble epoxide hydrolase; epoxide hydrolase	-	Abhydrolase_1,Abhydrolase_6	-	Up	19.6	28	16	37.5	GO:0008217	regulation of blood pressure	Multi-process regulation	0.22																					0	0	1	0	0	0	1	0	1	0	0	0	0	0
142	Medtr5g032420	MtrunA17_Chr5g0412401	Belongs to the mitochondrial carrier (TC 2.A.29) family. Putative mitochondrial carrier domain-containing protein; dicarboxylate carrier protein	-	Mito_carr	-	Up	854.5	500.3	861.3	1232.5	GO:1902358	sulfate transmembrane transport	Nutrient uptake	0.63																					0	0	0	0	0	0	0	0	0	0	0	0	0	0
143	Medtr2g036690	MtrunA17_Chr2g0298061	nifU-like protein. Putative NIF system FeS cluster assembly, NifU; nitrogen fixation protein NifU	NFU3	NifU	-	Up	18.3	26	27	59.4	GO:0015979	photosynthesis	Photosynthesis	0.48
144	Medtr1g031740	MtrunA17_Chr1g0160901	-. hypothetical protein; transmembrane protein, putative	-	-	-	Up	32.5	29.3	22.8	45.5	GO:0009773	photosynthetic electron transport in photosystem I	Photosynthesis	0.82																					0	0	0	0	0	0	0	0	0	0	0	0	0	0
145	Medtr5g098785	MtrunA17_Chr5g0448421	The light-harvesting complex (LHC) functions as a light receptor, it captures and delivers excitation energy to photosystems with which it is closely associated. Chlorophyll a-b binding protein 3; light-harvesting complex I chlorophyll A/B-binding protein	-	Chloroa_b-bind	-	Up	1765	1261	1839	2983.6	GO:0009768	photosynthesis, light harvesting in photosystem I	Photosynthesis	0.8																					0	0	0	0	0	0	0	0	0	0	0	0	0	0
146	Medtr7g118290	MtrunA17_Chr7g0276381	Thylakoid membrane phosphoprotein 14 kDa. Putative photosystem I; thylakoid membrane phosphoprotein 14 kDa protein	-	CAAD	-	Up	1644.9	1196	1900.4	2451	GO:0009767	photosynthetic electron transport chain	Photosynthesis	0.59																					0	0	0	0	0	0	0	0	0	0	0	0	0	0
147	Medtr4g124360	MtrunA17_Chr4g0069721	TIFY 3B-like. Putative transcription factor TIFY family; divergent CCT motif protein	-	CCT_2,tify	-	Up	153.3	133	227	357.5	GO:2000022	regulation of jasmonic acid mediated signaling pathway	Phytohormone action	0.54																					0	0	1	1	0	0	0	0	0	0	0	0	0	0
148	Medtr3g107530	MtrunA17_Chr3g0137971	Homeodomain. Putative transcription factor Homobox-WOX family; homeobox domain protein	-	DUF4666,Homeobox	-	Up	97.3	67.5	79.5	114.8	GO:0009755	hormone-mediated signaling pathway	Phytohormone action	0.22																					0	0	1	0	0	0	0	1	0	0	0	0	0	0
149	Medtr7g059170	MtrunA17_Chr7g0237701	60S ribosomal protein. Putative ribosomal protein L7; 60S ribosomal protein L7	-	Ribosomal_L30,Ribosomal_L30_N	-	Up	12.8	13.3	16.5	33.9	GO:0000470	maturation of LSU-rRNA	Protein biosynthesis	0.47																					0	0	1	0	0	0	0	0	0	0	0	0	0	0
150	Medtr8g091620	MtrunA17_Chr8g0382851	U6 snRNA-associated Sm-like protein. Putative sm-like protein Lsm4; u6 snRNA-associated-like-Smprotein	-	LSM	-	Up	77.3	62.9	62.3	93	GO:0022618	ribonucleoprotein complex assembly	Protein biosynthesis	0.35																					0	0	0	0	0	0	0	1	0	0	0	0	0	1
151	Medtr1g060610	MtrunA17_Chr1g0179011	Belongs to the universal ribosomal protein uL11 family. Putative ribosomal protein L11/L12; 50S ribosomal protein L11P	-	Ribosomal_L11,Ribosomal_L11_N	-	Up	138.3	99.8	107.8	134	GO:0000027	ribosomal large subunit assembly	Protein biosynthesis	0.25																					0	0	0	0	0	0	0	0	0	0	0	0	0	0
152	Medtr3g095810	MtrunA17_Chr3g0129861	Required for the assembly and or stability of the 40S ribosomal subunit. Required for the processing of the 20S rRNA- precursor to mature 18S rRNA in a late step of the maturation of 40S ribosomal subunits. Putative ribosomal protein S2; 40S ribosomal SA-like protein	-	40S_SA_C,Ribosomal_S2	-	Up	378	325.8	203.1	268	GO:0000028	ribosomal small subunit assembly	Protein biosynthesis	0.6																					0	0	0	0	0	0	0	0	0	0	0	0	0	0
153	Medtr7g076530	MtrunA17_Chr7g0246911	Belongs to the eukaryotic ribosomal protein eS21 family. Putative ribosomal protein S21e; 40S ribosomal S21-like protein	-	Ribosomal_S21e	-	Up	34	48.3	26.5	64.5	GO:0000462	maturation of SSU-rRNA from tricistronic rRNA transcript (SSU-rRNA, 5&8S rRNA, LSU-rRNA)	Protein biosynthesis	0.52
154	Medtr4g008160	MtrunA17_Chr4g0002321	60S ribosomal protein. Putative ribosomal protein L7; 60S ribosomal protein L7	-	Ribosomal_L30,Ribosomal_L30_N	-	Up	193	148.8	124	165	GO:0002181	cytoplasmic translation	Protein biosynthesis	0.42																					0	1	1	1	1	0	0	1	0	0	0	0	0	0
155	Medtr3g112090	MtrunA17_Chr3g0141781	60S ribosome subunit biogenesis protein NIP7 homolog. Putative ribosome biogenesis factor NIP7; 60S ribosome subunit biogenesis NIP7-like protein	-	UPF0113	-	Up	84.3	78.3	57.5	93.3	GO:0042273	ribosomal large subunit biogenesis	Protein biosynthesis	0.38																					0	0	0	0	0	0	0	1	0	0	0	0	0	1
156	Medtr7g112880	MtrunA17_Chr7g0272381	60s ribosomal protein. 60S ribosomal protein L18; 60S ribosomal protein L18-3	RPL18	Ribosomal_L18	-	Up	61.8	50.3	43	70.3	GO:0006412	translation	Protein biosynthesis	0.35																					0	0	0	0	0	0	0	0	0	0	0	0	0	0
157	Medtr3g053520	MtrunA17_Chr3g0099761	Small ubiquitin-related modifier. Putative Ubiquitin domain-containing protein; small ubiquitin-like modifier 3	-	Rad60-SLD	-	Up	483.4	398.8	453.1	599.3	GO:0016925	protein sumoylation	Protein modification	0.5																					0	0	0	0	0	0	0	1	0	0	0	0	0	0
158	Medtr3g061630	MtrunA17_Chr3g0103441	RbcX protein. Putative chaperonin-like RbcX; chaperonin-like RbcX protein	-	RcbX	-	Up	233.3	190.6	320	392.5	GO:0061077	chaperone-mediated protein folding	Protein modification	0.22																					0	0	0	0	0	0	0	0	0	0	0	0	0	0
159	Medtr7g113740	MtrunA17_Chr7g0273011	Signal peptidase complex subunit. DOES NOT FIX NITROGEN 1-LIKE; signal peptidase complex subunit 3B-like protein	-	SPC22	-	Up	22.3	17.3	16.3	51	GO:0051604	protein maturation	Protein modification	0.2																					0	0	0	0	0	0	0	0	0	0	0	0	0	0
160	Medtr3g027890	MtrunA17_Chr3g0087791	Signal peptidase complex subunit. DOES NOT FIX NITROGEN 1 (Signal peptidase complex 22-kD subunit, SPC22); signal peptidase complex subunit 3B-like protein	-	SPC22	-	Up	92.3	80.8	58.5	136.8	GO:0006465	signal peptide processing	Protein translocation	0.71																					0	0	0	0	0	0	0	0	0	0	0	0	0	0
161	Medtr4g045980	MtrunA17_Chr4g0022631	Protein THYLAKOID FORMATION1. Putative protein Thf1; photosystem II biogenesis protein	THF1	ThylakoidFormat	-	Up	246.8	205.5	214.3	288	GO:0045038	protein import into chloroplast thylakoid membrane	Protein translocation	0.67																					0	0	0	0	0	0	0	1	0	0	0	0	0	0
162	Medtr8g076770	MtrunA17_Chr8g0372551	Belongs to the SecY SEC61-alpha family. Putative SecY/SEC61-alpha family protein; protein transporter Sec61 subunit alpha-like protein	-	Plug_translocon,SecY	-	Up	261.5	178	195.3	255.5	GO:0045047	protein targeting to ER	Protein translocation	0.64																					0	0	0	0	0	0	0	1	0	0	0	0	0	0
163	Medtr3g080670	MtrunA17_Chr3g0119701	Mitochondrial import inner membrane translocase subunit. Putative Tim10/DDP family zinc finger; import inner membrane translocase protein	TIM13	zf-Tim10_DDP	-	Up	34	37.3	29.1	50.5	GO:0065002	intracellular protein transmembrane transport	Protein translocation	0.35																					0	0	0	0	0	1	0	0	0	0	0	0	0	0
164	Medtr6g086280	MtrunA17_Chr6g0485281	Multiprotein-bridging factor. Putative transcription factor Lambda-DB family; multiprotein bridging factor 1b-like protein	-	HTH_3,MBF1	-	Up	71.5	57	65.3	119	GO:0009873	ethylene-activated signaling pathway	Phytohormone action	0.45																					0	0	0	0	0	0	0	0	0	0	0	0	0	0
165	Medtr2g082590	MtrunA17_Chr2g0319291	Thioredoxin. Putative monodehydroascorbate reductase (NADH); thioredoxin	-	Thioredoxin	-	Up	20.8	18.8	9.3	34.5	GO:0045454	cell redox homeostasis	Redox homeostasis	0.55																					0	0	0	0	0	0	0	0	0	0	0	0	0	0
166	Medtr2g079420	MtrunA17_Chr2g0317731	Thioredoxin. Putative protein-disulfide reductase; thioredoxin M-type protein	-	Thioredoxin	-	Up	580.4	468	635.9	913.1	GO:0098869	cellular oxidant detoxification	Redox homeostasis	0.4
167	Medtr4g084180	MtrunA17_Chr4g0043781	Sulfiredoxin, chloroplastic. Putative sulfiredoxin; sulfiredoxin	-	ParBc	-	Up	27.5	20.8	25	87.8	GO:0034599	cellular response to oxidative stress	Redox homeostasis	0.35																					0	0	0	0	0	0	0	0	0	0	0	0	0	0
168	Medtr8g463280	MtrunA17_Chr8g0360411	Homogentisate. Putative homogentisate 1,2-dioxygenase; homogentisate 1,2-dioxygenase	HGO	HgmA	Down	-	87	29	76.8	64.3	GO:0006572	tyrosine catabolic process	Amino acid metabolism	0.8
169	Medtr4g052000	MtrunA17_Chr4g0025881	transcription factor. Putative transcription factor E2F-DP family; E2F transcription factor	-	E2F_CC-MB,E2F_TDP	Down	-	49.5	12.5	39.8	24.3	GO:0045787	positive regulation of cell cycle	Cell division	0.22
170	Medtr4g118845	MtrunA17_Chr4g0066741	chromatin-remodeling complex ATPase. Putative calcium/calmodulin-dependent protein kinase chromatin remodeling ISWI family; chromatin remodeling factor, putative	-	DBINO,HAND,Helicase_C,SLIDE,SNF2_N	Down	-	35.5	8.5	30.3	13	GO:0031497	chromatin assembly	Chromatin organisation	0.21
171	Medtr3g056100	MtrunA17_Chr3g0101131	WRKY transcription factor. Putative transcription factor WRKY family; WRKY family transcription factor	WRKY20	WRKY	Down	-	46.8	11.5	35	29.8	GO:0009611	response to wounding	External stimuli response	0.3
172	Medtr5g077510	MtrunA17_Chr5g0434171	RING-type E3 ubiquitin transferase. Plant U-box protein 44; Avr9/Cf-9 rapidly elicited protein	-	U-box	Down	-	104	10.3	122.8	111.8	GO:0010200	response to chitin	External stimuli response	0.59
173	Medtr5g018365	MtrunA17_Chr5g0402901	salicylic acid-binding protein 2-like. Putative polyneuridine-aldehyde esterase; methyl esterase	-	Abhydrolase_1,Abhydrolase_6	Down	-	102	28.8	27.3	21.6	GO:0009627	systemic acquired resistance	External stimuli response	0.54
174	Medtr5g079840	MtrunA17_Chr5g0435211	Belongs to the protein kinase superfamily. Putative transferase, protein kinase RLK-Pelle-RLCK-VIIa-2 family; kinase 1B	BIK1	Pkinase,Pkinase_Tyr	Down	-	126.5	25	95.8	54.5	GO:0052031	modulation by symbiont of host defense response	External stimuli response	0.53
175	Medtr3g067795	MtrunA17_Chr3g0111631	Belongs to the protein kinase superfamily. Putative transferase, protein kinase RLK-Pelle-RLCK-VIIa-2 family; tyrosine kinase family protein	BIK1	Pkinase,Pkinase_Tyr	Down	-	53	15.5	57.3	34	GO:0052167	modulation by symbiont of host innate immune response	External stimuli response	0.53
176	Medtr8g104490	MtrunA17_Chr8g0391211	Calmodulin binding protein-like. Putative CALMODULIN-BINDING PROTEIN60; calmodulin-binding-like protein	-	Calmodulin_bind	Down	-	159.5	17.3	80	73.8	GO:0002237	response to molecule of bacterial origin	External stimuli response	0.48
177	Medtr1g106730	MtrunA17_Chr1g0207451	ZINC FINGER protein. Kruppel-like zinc finger protein (TC86494); C2H2-type zinc finger protein	-	zf-C2H2_6	Down	-	262.5	38.3	194	189.8	GO:0009644	response to high light intensity	External stimuli response	0.43
178	Medtr3g031130	MtrunA17_Chr3g0106431	Exocyst subunit exo70 family protein. Putative exocyst complex component Exo70, cullin repeat-like-containing domain-containing protein; exocyst subunit exo70 family protein	-	Exo70	Down	-	97.5	23	96.3	73	GO:0009414	response to water deprivation	External stimuli response	0.4
179	Medtr7g113800	MtrunA17_Chr7g0273051	E3 ubiquitin-protein ligase. Putative transcription factor C2H2 family; RING-H2 zinc finger protein	-	zf-RING_2	Down	-	30.5	5.3	25.3	43.5	GO:0042742	defense response to bacterium	External stimuli response	0.38
180	Medtr5g074400	MtrunA17_Chr5g0432161	WRKY transcription factor. Putative transcription factor WRKY family; WRKY transcription factor	WRKY25	WRKY	Down	-	289.5	61.3	228	197	GO:0050832	defense response to fungus	External stimuli response	0.38
181	Medtr3g078770	MtrunA17_Chr3g0118361	ETHYLENE INSENSITIVE 3-like. Putative transcription factor EIL family; ethylene insensitive transcription factor	EIN3	EIN3	Down	-	96.5	36	86.8	55.8	GO:0010039	response to iron ion	External stimuli response	0.37
182	Medtr8g099350	MtrunA17_Chr8g0387981	WRKY transcription factor. Putative transcription factor WRKY family; WRKY family transcription factor	WRKY53	WRKY	Down	-	36.5	5.3	36.5	60.5	GO:0045087	innate immune response	External stimuli response	0.35
183	Medtr5g069030	MtrunA17_Chr5g0428991	NAC domain-containing protein. Putative transcription factor NAM family; NAC transcription factor-like protein	-	NAM	Down	-	42.5	7.8	38	19.3	GO:0009409	response to cold	External stimuli response	0.33
184	Medtr7g091890	MtrunA17_Chr7g0257751	Calcium-dependent protein kinase. calcium-dependent protein kinase23; calmodulin-domain kinase CDPK protein	CPK14	EF-hand_1,EF-hand_5,EF-hand_6,EF-hand_7,EF-hand_8,Pkinase	Down	-	334.8	60	218.3	149	GO:0071229	cellular response to acid chemical	External stimuli response	0.29
185	Medtr4g119980	MtrunA17_Chr4g0067421	Belongs to the TRAFAC class myosin-kinesin ATPase superfamily. Kinesin family. Putative plus-end-directed kinesin ATPase; P-loop nucleoside triphosphate hydrolase superfamily protein	-	Kinesin,RRM_1	Down	-	104.5	36	83	48.3	GO:0007163	establishment or maintenance of cell polarity	Multi-process regulation	0.17
186	Medtr6g084400	MtrunA17_Chr6g0484401	Protein kinase C conserved region 2 (CalB). Putative C2 domain-containing protein; plant synaptotagmin	NTMC2T3	C2	Down	-	40.5	9.3	38.3	20.8	GO:0030307	positive regulation of cell growth	Multi-process regulation	0.18
187	Medtr2g450730	MtrunA17_Chr2g0304541	NEDD8 ultimate buster. hypothetical protein; NEDD8 ultimate buster-like protein	-	UBA,ubiquitin	Down	-	49.8	14.8	46	23.3	GO:0032270	positive regulation of cellular protein metabolic process	Multi-process regulation	0.15
188	Medtr7g075030	MtrunA17_Chr7g0245901	Brefeldin A-inhibited guanine nucleotide-exchange protein. Putative Sec7 domain, mon2, dimerization and cyclophilin-binding domain-containing protein; brefeldin A-inhibited guanine nucleotide-exchange protein	-	DCB,DUF1981,Mon2_C,Sec7,Sec7_N	Down	-	99.3	35.5	69.5	43.5	GO:0043112	receptor metabolic process	Multi-process regulation	0.67
189	Medtr2g023930	MtrunA17_Chr2g0288871	WRKY transcription factor. Putative transcription factor WRKY family; WRKY1b transcription factor	WRKY6	WRKY	Down	-	324	69	355.5	228	GO:0016036	cellular response to phosphate starvation	Multi-process regulation	0.6
190	Medtr2g095980	MtrunA17_Chr2g0327561	PAS fold. Putative protein kinase AGC-RSK-2 family; phototropin-2 protein	-	PAS_9,Pkinase	Down	-	211.8	80.5	145.3	85.3	GO:0030522	intracellular receptor signaling pathway	Multi-process regulation	0.3
191	Medtr7g061330	MtrunA17_Chr7g0238631	Myb-related protein. Myeloblastosis (MYB) transcription factor 137; myb transcription factor	MYB3R-5	Myb_DNA-binding	Down	-	38.8	9.5	32	22	GO:1902584	positive regulation of response to water deprivation	Multi-process regulation	0.75
192	Medtr5g071060	MtrunA17_Chr5g0430201	Double Clp-N motif-containing P-loop nucleoside triphosphate hydrolases superfamily protein. Putative Type VI secretion system, ATPase ClpV1, P-loop containing nucleoside triphosphate hydrolase; double Clp-N motif P-loop nucleoside triphosphate hydrolase superfamily protein	-	AAA_2,Clp_N	Down	-	50	15.8	32	21.8	GO:1902347	response to strigolactone	Phytohormone action	1
193	Medtr1g012960	MtrunA17_Chr1g0149651	Homeobox protein knotted-1-like. KNOX transcription factor; class II knotted-like homeobox protein	-	ELK,Homeobox_KN,KNOX1,KNOX2	Down	-	188.8	60.3	122.8	138.3	GO:0009727	detection of ethylene stimulus	Phytohormone action	0.83
194	Medtr4g060510	MtrunA17_Chr4g0029701	E3 SUMO-protein ligase. Putative chromatin regulator PHD family; E3 SUMO-protein ligase SIZ1	SIZ1	PHD,SAP,zf-MIZ	Down	-	48.3	13.3	45.3	22.8	GO:0010337	regulation of salicylic acid metabolic process	Phytohormone action	0.73
195	Medtr2g094160	MtrunA17_Chr2g0326561	4-hydroxy-3-methylbut-2-en-1-yl diphosphate synthase. Putative (E)-4-hydroxy-3-methylbut-2-enyl-diphosphate synthase (ferredoxin); 4-hydroxy-3-methylbut-2-enyl diphosphate synthase	-	GcpE	Down	-	334.3	114.3	351	225.5	GO:0009862	systemic acquired resistance, salicylic acid mediated signaling pathway	Phytohormone action	0.58
196	Medtr2g079990	MtrunA17_Chr2g0318081	NAC domain-containing protein. Putative transcription factor NAM family; NAC transcription factor-like protein	NAC4	NAM	Down	-	129.8	26.8	110.8	68.5	GO:0009867	jasmonic acid mediated signaling pathway	Phytohormone action	0.39
197	Medtr1g074370	MtrunA17_Chr1g0186741	ethylene-responsive transcription factor. ethylene response factor 1 (TC105911, LjERF1-like); ethylene-responsive transcription factor 1B	-	AP2	Down	-	176.3	38	95.5	63.3	GO:0009873	ethylene-activated signaling pathway	Phytohormone action	0.35
198	Medtr7g076030	MtrunA17_Chr7g0246591	Belongs to the protein kinase superfamily. Putative protein-serine/threonine kinase CMGC-GSK family; shaggy-like kinase	-	Pkinase	Down	-	112	29	64	48	GO:0046777	protein autophosphorylation	Protein modification	0.28
199	Medtr4g094515	MtrunA17_Chr4g0051531	Belongs to the oxygen-dependent FAD-linked oxidoreductase family. Putative tetrahydroberberine oxidase; FAD-binding berberine family protein	-	BBE,FAD_binding_4	Down	-	34.3	7.5	22.5	7.3	GO:0006979	response to oxidative stress	Redox homeostasis	0.37
200	Medtr2g048630	MtrunA17_Chr2g0303641	Regulator of nonsense transcripts. Putative up-frameshift suppressor 2; regulator of nonsense transcripts-like protein	UPF2	MIF4G,Upf2	Down	-	33.5	5.5	29	8.8	GO:0000184	nuclear-transcribed mRNA catabolic process, nonsense-mediated decay	RNA processing	0.2
201	Medtr1g115820	MtrunA17_Chr1g0213011	Belongs to the chalcone isomerase family. chalcone isomerase; chalcone-flavanone isomerase family protein	CHI	Chalcone	Down	-	941.8	395.8	825	576	GO:0009813	flavonoid biosynthetic process	Secondary metabolism	0.38
202	Medtr1g061050	MtrunA17_Chr1g0179211	fructose-bisphosphate aldolase. Putative fructose-bisphosphate aldolase; fructose-bisphosphate aldolase	-	Glycolytic	Down	-	233.3	68.5	143.8	87.5	GO:0046434	organophosphate catabolic process	Secondary metabolism	0.37
203	Medtr4g080020	MtrunA17_Chr4g0041191	F-box LRR-repeat MAX2 homolog. MORE AXILLARY BRANCHING 2 (F-box protein); F-box protein MAX2	-	-	Down	-	59.3	11.3	38.3	32.8	GO:0022603	regulation of anatomical structure morphogenesis	Secondary metabolism	0.23
204	Medtr2g105810	MtrunA17_Chr2g0334311	mediator of RNA polymerase II transcription subunit. hypothetical protein; mediator of RNA polymerase II transcription subunit 33A	-	-	Down	-	63.8	20.8	62.5	31.3	GO:0009698	phenylpropanoid metabolic process	Secondary metabolism	0.43
205	Medtr8g024340	MtrunA17_Chr8g0345941	Belongs to the glycosyltransferase 1 family. Bacterial plant glycogen synthase subfamily. Putative NDP-glucose--starch glucosyltransferase; granule bound starch synthase	WAXY	Glyco_transf_5,Glycos_transf_1	-	Down	59.8	45.3	103.3	57.8	GO:0005982	starch metabolic process	Carbohydrate metabolism	0.27
206	Medtr7g088740	MtrunA17_Chr7g0255461	4-alpha-glucanotransferase. Putative 4-alpha-glucanotransferase; 4-alpha-glucanotransferase DPE2	DPE2	CBM_20,Glyco_hydro_77	-	Down	15	6.3	31.8	20.8	GO:0005977	glycogen metabolic process	Carbohydrate metabolism	0.19
207	Medtr4g080030	MtrunA17_Chr4g0041201	Serine threonine-protein kinase. Putative protein kinase TKL-CTR1-DRK-1 family; MAP kinase kinase kinase-like protein	-	EDR1,Pkinase_Tyr	-	Down	21	10	34	11	GO:2000035	regulation of stem cell division	Cell division	0.29
208	Medtr6g033740	MtrunA17_Chr6g0462581	ATPase family associated with various cellular activities (AAA). Putative adenosinetriphosphatase; P-loop nucleoside triphosphate hydrolase superfamily protein	-	AAA	-	Down	69.6	25.8	65.8	22.8	GO:0000281	mitotic cytokinesis	Cell division	0.27
209	Medtr8g076290	MtrunA17_Chr8g0372251	Belongs to the cytochrome P450 family. Putative cytochrome P450; cytochrome P450 family monooxygenase	-	p450	-	Down	39.3	19.5	45	15.5	GO:0009809	lignin biosynthetic process	Cell wall organisation	0.64
210	Medtr7g082660	MtrunA17_Chr7g0251231	Protein PLASTID MOVEMENT IMPAIRED. Putative transcription factor bZIP family; plastid movement impaired-like protein	-	WEMBL	-	Down	12.3	13	34.8	10.5	GO:0009903	chloroplast avoidance movement	Cytoskeleton organisation	0.47
211	Medtr4g082325	MtrunA17_Chr4g0042731	Belongs to the protein kinase superfamily. Putative transferase, protein kinase TKL-Pl-5 family; dual specificity kinase splA-like protein	-	Ank_2,Ank_4,Pkinase_Tyr	-	Down	132.5	74.8	181.8	105.5	GO:0030435	sporulation resulting in formation of a cellular spore	External stimuli response	0.83
212	Medtr1g031650	MtrunA17_Chr1g0160811	ADP-ribosylation factor GTPase-activating protein. Putative C2 domain-containing protein; calcium-dependent lipid-binding (CaLB domain) family protein	-	C2	-	Down	177.8	99.5	414.6	276.5	GO:0009638	phototropism	External stimuli response	0.54
213	Medtr4g078220	MtrunA17_Chr4g0040111	callose synthase. Putative 1,3-beta-glucan synthase; callose synthase-like protein	-	FKS1_dom1,Glucan_synthase	-	Down	12	4	18	6.5	GO:0052544	defense response by callose deposition in cell wall	External stimuli response	0.47
214	Medtr4g075290	MtrunA17_Chr4g0038431	PPIases accelerate the folding of proteins. It catalyzes the cis-trans isomerization of proline imidic peptide bonds in oligopeptides. Peptidyl-prolyl cis-trans isomerase; peptidyl-prolyl cis-trans isomerase	ROC1	Pro_isomerase	-	Down	6157.9	2926.4	4861.8	3078.6	GO:0009785	blue light signaling pathway	External stimuli response	0.45
215	Medtr1g017350	MtrunA17_Chr1g0152131	transcription factor. Putative transcription factor bHLH family; transcription factor	-	HLH	-	Down	31.5	18.8	36	8	GO:0009637	response to blue light	External stimuli response	0.44
216	Medtr2g008110	MtrunA17_Chr2g0278621	Vacuolar iron transporter homolog. Vacuolar iron Transporter-Like protein 3; vacuolar iron transporter-like protein	-	VIT1	-	Down	32.8	14.5	58	16.3	GO:0071281	cellular response to iron ion	External stimuli response	0.39
217	Medtr7g104080	MtrunA17_Chr7g0265941	1,4-alpha-glucan-branching enzyme. 1,4-alpha-glucan-branching enzyme 1, chloroplastic/amyloplastic; starch branching enzyme I	-	Alpha-amylase,Alpha-amylase_C,CBM_48	-	Down	176.3	86.3	193.8	112.3	GO:0009750	response to fructose	External stimuli response	0.32
218	Medtr3g107910	MtrunA17_Chr3g0138311	transcriptional co-repressor. Putative transcription factor WD40-like family; transcriptional corepressor leunig-like protein	-	LisH,WD40	-	Down	31.4	12	49.3	16.5	GO:0001666	response to hypoxia	External stimuli response	0.3
219	Medtr4g083540	MtrunA17_Chr4g0043501	BOI-related E3 ubiquitin-protein ligase. Putative transcription factor C2H2 family; SBP (S-ribonuclease-binding protein) family protein	-	zf-C3HC4_3	-	Down	21.8	15	56	14.1	GO:0009620	response to fungus	External stimuli response	0.28
220	Medtr8g027955	MtrunA17_Chr8g0347391	GH3 auxin-responsive promoter. Putative GH3 family protein; indole-3-acetic acid-amido synthetase	-	GH3	-	Down	19.5	12.5	26.3	7.5	GO:0080134	regulation of response to stress	External stimuli response	0.25
221	Medtr5g010030	MtrunA17_Chr5g0397261	mitogen-activated protein kinase. MAP kinase; MAP kinase	-	Pkinase	-	Down	29.8	8.8	50.8	18.8	GO:0052031	modulation by symbiont of host defense response	External stimuli response	0.56
222	Medtr2g029860	MtrunA17_Chr2g0292271	Removal of H(2)O(2), oxidation of toxic reductants, biosynthesis and degradation of lignin, suberization, auxin catabolism, response to environmental stresses such as wounding, pathogen attack and oxidative stress. peroxidase; peroxidase family protein	-	peroxidase	-	Down	280.5	185.5	251.5	158.4	GO:0052167	modulation by symbiont of host innate immune response	External stimuli response	0.56
223	Medtr8g468210	MtrunA17_Chr8g0362151	Homeobox-leucine zipper protein. Putative transcription factor Homobox-WOX family; homeobox leucine zipper ATHB-like protein	-	HALZ,Homeobox	-	Down	59	45	34.5	12.8	GO:0009744	response to sucrose	External stimuli response	0.33
224	Medtr8g090205	MtrunA17_Chr8g0382191	Calmodulin-binding transcription activator. Calmodulin-binding transcription activator 7; calmodulin-binding transcription activator	-	Ank,Ank_2,CG-1,IQ,TIG	-	Down	19	2.8	59.3	6.3	GO:0009409	response to cold	External stimuli response	0.33
225	Medtr8g075340	MtrunA17_Chr8g0371601	Histidine kinase. histidine kinase 2 (no CHASE domain); osmosensor histidine kinase	-	HATPase_c,HisKA,Response_reg	-	Down	21.1	7.8	40.8	10.3	GO:0009414	response to water deprivation	External stimuli response	0.3
226	Medtr1g013790	MtrunA17_Chr1g0150271	WRKY transcription factor. Putative transcription factor WRKY family; WRKY family transcription factor	-	WRKY	-	Down	41.3	23.3	91.5	18.1	GO:0042742	defense response to bacterium	External stimuli response	0.28
227	Medtr3g100500	MtrunA17_Chr3g0133071	Belongs to the peptidase A1 family. Putative nepenthesin; aspartic proteinase nepenthesin-like protein	-	TAXi_C,TAXi_N	-	Down	328.5	264.3	87.3	16.8	GO:0045087	innate immune response	External stimuli response	0.23
228	Medtr2g090245	MtrunA17_Chr2g0324161	Alpha/beta hydrolase family. Putative soluble epoxide hydrolase; epoxide hydrolase-like protein	-	Abhydrolase_1,Abhydrolase_6	-	Down	14.4	6.4	33.8	8.8	GO:0019216	regulation of lipid metabolic process	Lipid metabolism	0.27
229	Medtr8g088520	MtrunA17_Chr8g0380521	Belongs to the peptidase C2 family. Putative calpain-3 protein; calpain family cysteine protease	DEK1	Calpain_III,Peptidase_C2	-	Down	37.5	16.5	41	14.5	GO:0043269	regulation of ion transport	Multi-process regulation	0.52
230	Medtr8g070530	MtrunA17_Chr8g0369091	Phototropin-2-like. Putative protein kinase AGC-RSK-2 family; phototropin-2 protein	PHOT2	PAS_9,Pkinase	-	Down	98	54.5	142.3	71.5	GO:0009638	phototropism	Multi-process regulation	0.44
231	Medtr1g442790	MtrunA17_Chr1g0167351	Serine threonine-protein kinase. Putative protein kinase AGC-NDR family; AGC kinase	-	Pkinase,Pkinase_C	-	Down	13	5	29	6.3	GO:0050767	regulation of neurogenesis	Multi-process regulation	0.4
232	Medtr5g009000	MtrunA17_Chr5g0396421	Belongs to the hexokinase family. Putative hexokinase; hexokinase	-	Hexokinase_1,Hexokinase_2	-	Down	56.5	32	92	33.3	GO:1901361	organic cyclic compound catabolic process	Multi-process regulation	0.26
233	Medtr6g066190	MtrunA17_Chr6g0477741	Miraculin-like. Kunitz-P Trypsin Inhibitor; Kunitz type trypsin inhibitor / Alpha-fucosidase	-	Kunitz_legume	-	Down	299.8	267.3	165	28.5	GO:0032269	negative regulation of cellular protein metabolic process	Multi-process regulation	0.23
234	Medtr8g056030	MtrunA17_Chr8g0361901	Belongs to the cullin family. Putative cullin protein, neddylation; cullin 3B	-	Cullin,Cullin_Nedd8	-	Down	59.3	23.5	72.3	29.3	GO:0051094	positive regulation of developmental process	Multi-process regulation	0.21
235	Medtr1g072130	MtrunA17_Chr1g0185491	TPL-binding domain in jasmonate signalling. Putative histone acetyltransferase chromatin regulator PHD family; PHD finger protein, putative	-	AT_hook,Jas,PHD	-	Down	31.8	10	31.3	8.5	GO:0000122	negative regulation of transcription by RNA polymerase II	Multi-process regulation	0.22
236	Medtr1g041695	MtrunA17_Chr1g0166651	phosphate transporter. Phosphate transporter1.1 (export); phosphate transporter PHO1-like protein	-	EXS,SPX	-	Down	32.3	13.3	62.3	7.1	GO:0016036	cellular response to phosphate starvation	Multi-process regulation	0.6
237	Medtr7g068630	MtrunA17_Chr7g0242541	pre-mRNA-processing factor. Putative PRP1 splicing factor, tetratricopeptide-like helical domain-containing protein; pre-mRNA splicing factor-like protein	-	PRP1_N,TPR_14,TPR_16,TPR_19,TPR_8,ubiquitin	-	Down	75.8	30.5	71	31	GO:1903798	regulation of production of miRNAs involved in gene silencing by miRNA	Multi-process regulation	0.6
238	Medtr7g083790	MtrunA17_Chr7g0251981	Belongs to the mitochondrial carrier (TC 2.A.29) family. Putative mitochondrial carrier domain-containing protein; phosphate carrier protein	-	Mito_carr	-	Down	583	337.8	492.8	307.4	GO:0006817	phosphate ion transport	Nutrient uptake	0.67
239	Medtr4g116545	MtrunA17_Chr4g0065241	Homeobox protein knotted-1-like. KNOX transcription factor; class II knotted-like homeobox protein	-	ELK,Homeobox_KN,KNOX1,KNOX2	-	Down	72	23.3	71.5	23.8	GO:0009720	detection of hormone stimulus	Phytohormone action	0.71
240	Medtr1g073840	MtrunA17_Chr1g0186431	May act early in the ethylene signal transduction pathway, possibly as an ethylene receptor, or as a regulator of the pathway. ethylene receptor-like 4; ethylene receptor ETR2	ETR2	GAF,HATPase_c,HisKA,Response_reg	-	Down	39.8	20.8	61.3	6.5	GO:0010105	negative regulation of ethylene-activated signaling pathway	Phytohormone action	0.38
241	Medtr8g099030	MtrunA17_Chr8g0387591	Respiratory burst oxidase homolog protein. RESPIRATORY BURST OXIDASE HOMOLOG H; respiratory burst oxidase-like protein	-	FAD_binding_8,Ferric_reduct,NADPH_Ox,NAD_binding_6	-	Down	24.5	8.8	43	9.5	GO:0009737	response to abscisic acid	Phytohormone action	0.3
242	Medtr8g089895	MtrunA17_Chr8g0381741	Homeobox-leucine zipper protein ATHB-6-like. Putative transcription factor Homobox-WOX family; homeobox associated leucine zipper protein	-	HALZ,Homeobox	-	Down	201.5	167	414.6	161.5	GO:0048510	regulation of timing of transition from vegetative to reproductive phase	Plant reproduction	0.27
243	Medtr4g089020	MtrunA17_Chr4g0047631	Cytochrome p450. Putative cytochrome P450; cytochrome P450 family 71 protein	-	p450	-	Down	44	14	51.5	21.8	GO:0044550	secondary metabolite biosynthetic process	Secondary metabolism	0.36
244	Medtr1g115840	MtrunA17_Chr1g0213021	Belongs to the chalcone isomerase family. Putative chalcone isomerase; chalcone-flavanone isomerase family protein	CHI	Chalcone	-	Down	113.1	59.6	95.6	50.4	GO:0009813	flavonoid biosynthetic process	Secondary metabolism	0.48
Note: "-*" – there is no preferred name or regulation of the gene by AM treatment (in the corresponding column). "FPM" – the number of fragments per million; "nonAM plants" – plants not infected with fungus.
[truncated: 24 more columns]

## Sheet: Table S3
Table S3. Downregulated genes of GO:0016036 group (cellular response to phosphate starvation) in M. lupulina leaves under condition of inoculation with R. irregularis
Gene number	Mt4 locus tag of M. truncatula ortholog	Vector Name Mt5.0 (r1.7) locus tag of M. truncatula ortholog	Description (putative protein function)	Preferred name	Protein families	Regulation at "2nd leaf" stage	Regulation at "flowering" stage	FPM in leaves of nonAM plants at "2nd leaf" stage, [A]	FPM in leaves of AM plants at "2nd leaf" stage, [B]	FPM in leaves of nonAM plants at "flowering" stage, [C]	FPM in leaves of AM plants at "flowering" stage, [D]	[A]/[B] ratio	[C]/[D] ratio
1	Medtr1g083620	MtrunA17_Chr1g0192401	phospholipase D. Putative phospholipase D; phospholipase D p2-like protein	PLD15	PH,PLDc,PLDc_2	Down	Down	96.8	11.8	215.4	10.3	8.2	21
2	Medtr4g027390	MtrunA17_Chr4g0012631	SPX domain-containing protein. Putative SPX domain-containing protein; phosphorus starvation-induced protein	SPX3	SPX	Down	Down	97.3	13	217.5	6.5	7.5	33.5
3	Medtr5g040940	MtrunA17_Chr5g0417321	Belongs to the RNase T2 family. Putative ribonuclease T(2); ribonuclease T2 family protein	RNS1	Ribonuclease_T2	Down	Down	79.6	18.3	129.4	9	4.4	14.4
4	Medtr8g015910	MtrunA17_Chr8g0341701	Inorganic pyrophosphatase. 2,3-diketo-5-methylthio-1-phosphopentane phosphatase; 2,3-diketo-5-methylthio-1-phosphopentane phosphatase	DMPP910	Put_Phosphatase	Down	Down	1061	251.1	1421.1	64.9	4.2	21.9
5	Medtr8g015940	MtrunA17_Chr8g0341721	Inorganic pyrophosphatase. Putative hydrolase; 2,3-diketo-5-methylthio-1-phosphopentane phosphatase	-*	Put_Phosphatase	Down	Down	36.4	9.3	76.8	7.1	3.9	10.8
6	Medtr8g015960	MtrunA17_Chr8g0341741	Inorganic pyrophosphatase. Putative hydrolase; 2,3-diketo-5-methylthio-1-phosphopentane phosphatase	-	Put_Phosphatase	Down	Down	695	209.9	1303.9	106	3.3	12.3
7	Medtr8g015950	MtrunA17_Chr8g0341731	Inorganic pyrophosphatase. 2,3-diketo-5-methylthio-1-phosphopentane phosphatase; 2,3-diketo-5-methylthio-1-phosphopentane phosphatase	DMPP950	Put_Phosphatase	Down	Down	71.9	23.4	185.3	17.5	3.1	10.6
8	Medtr2g076670	MtrunA17_Chr2g0315891	Phosphoenolpyruvate carboxylase. Putative phosphoenolpyruvate carboxylase; phosphoenolpyruvate carboxylase	PPC1	PEPcase	Down	Down	767	138.8	702	130	5.5	5.4
9	Medtr1g067380	MtrunA17_Chr1g0181991	Phosphatidate phosphatase. Putative phosphatidate phosphatase; phosphatidic acid phosphohydrolase	-	LNS2,Lipin_N,Lipin_mid	Down	Down	101.5	20.8	103	19.8	4.9	5.2
10	Medtr8g069955	MtrunA17_Chr8g0368741	phosphate transporter PHO1 homolog. Phosphate transporter1.1 (export); phosphate transporter PHO1-like protein	PHO1.3	EXS,SPX	Down	Down	46.3	10.8	60.8	15	4.3	4.1
11	Medtr4g115920	MtrunA17_Chr4g0064711	Monogalactosyldiacylglycerol synthase 2. Putative monogalactosyldiacylglycerol synthase; monogalactosyldiacylglycerol synthase	-	Glyco_tran_28_C,MGDG_synth	Down	Down	233.8	56.3	231.6	35.8	4.2	6.5
12	Medtr5g040960	MtrunA17_Chr5g0417341	Belongs to the RNase T2 family. Putative ribonuclease T(2); ribonuclease T2 family protein	RNS2	Ribonuclease_T2	Down	Down	62.1	16	144.1	24	3.9	6
13	Medtr7g090510	MtrunA17_Chr7g0256731	UDP-sulfoquinovose synthase. Putative UDP-sulfoquinovose synthase; UDP-sulfoquinovose synthase	SQD1	Epimerase	Down	Down	989.5	288.5	1124.3	221.9	3.4	5.1
14	Medtr4g015260	MtrunA17_Chr4g0005971	Glycosyl transferase 4-like. Putative glycosyl transferase, family 1, Glycosyltransferase subfamily 4-like protein; group 1 family glycosyltransferase	-	Glyco_trans_1_4,Glyco_transf_4,Glycos_transf_1	Down	Down	498.5	145.8	651.3	97.5	3.4	6.7
15	Medtr1g080020	MtrunA17_Chr1g0190131	Belongs to the protein kinase superfamily. Putative protein kinase CAMK-CDPK family; phosphoenolpyruvate carboxylase-related kinase	-	Pkinase	Down	Down	277.5	82	487	50.5	3.4	9.6
16	Medtr8g080770	MtrunA17_Chr8g0377481	Histidine kinase. CHASE-domain containing histidine kinase 2; cytokinin receptor histidine kinase	HK2	CHASE,HATPase_c,HisKA,Response_reg	Down	Down	77.3	19.8	61.3	16.5	3.9	3.7
17	Medtr2g100350	MtrunA17_Chr2g0330511	Inorganic pyrophosphatase. Putative hydrolase; inorganic pyrophosphatase	-	Put_Phosphatase	Down	Down	83	26.3	182.8	29.3	3.2	6.2
18	Medtr4g132430	MtrunA17_Chr4g0075201	WRKY transcription factor. Putative transcription factor WRKY family; WRKY1b transcription factor	WRKY6	WRKY	Down	Down	28.5	7.3	39.3	13.8	3.9	2.9
19	Medtr1g093080	MtrunA17_Chr1g0198601	transcription factor. Putative transcription factor MYB-HB-like family; myb-like transcription factor family protein	NIGT1	Myb_DNA-binding	Down	Down	110.8	30	80.8	29.5	3.7	2.7
20	Medtr3g085130	MtrunA17_Chr3g0122391	Histidine kinase. CHASE-domain containing histidine kinase 3; cytokinin receptor histidine kinase	HK3	CHASE,HATPase_c,HisKA,Response_reg	Down	Down	138	46.8	157	59.1	3	2.7
21	Medtr7g098250	MtrunA17_Chr7g0261911	Protein PHR1-LIKE 1-like isoform. Putative transcription factor MYB-HB-like family; myb-like transcription factor family protein	-	Myb_CC_LHEQLE,Myb_DNA-binding	Down	Down	71	22.8	92	46.3	3.1	2
22	Medtr7g067340	MtrunA17_Chr7g0241811	Glycosyl transferase 4-like. Putative glycosyl transferase, family 1, Glycosyltransferase subfamily 4-like protein; group 1 family glycosyltransferase	-	Glyco_trans_1_4,Glyco_transf_4,Glycos_transf_1	Down	Down	152.8	56.8	155.8	63.5	2.7	2.5
23	Medtr1g090873	MtrunA17_Chr1g0197641	SEC12-like protein. Putative transcription factor WD40-like family; SEC12p-like protein	-	WD40	Down	Down	79.8	30.8	124.9	44	2.6	2.8
24	Medtr5g077000	MtrunA17_Chr5g0433871	UTP-glucose-1-phosphate uridylyltransferase. UTP--glucose-1-phosphate uridylyltransferase; UTP-glucose-1-phosphate uridylyltransferase	UGP	UDPGP	Down	Down	845.3	370.3	972	360	2.3	2.7
Note: "-*" – there is no preferred name. "FPM" – the number of fragments per million; "nonAM plants" – plants not infected with fungus.
